# Supplementary material for: Methylene blue, Mycophenolic acid, Posaconazole, and Niclosamide inhibit SARS-CoV-2 Omicron variant BA.1 infection of human airway epithelial organoids
Source: Curr Res Microb Sci. 2022 Jul 30;3:100158. doi: 10.1016/j.crmicr.2022.100158 (PMC9338451; doi:10.1016/j.crmicr.2022.100158)
Supplement: Supplementary file 2 [file mmc2.xlsx]

## Sheet: Sheet1
Experiment_ID	MucilAir_reference	Cell_type	SARS-CoV2_variant	Treatment_condition	Drug_renewal	Drug_code	Concentration_µM	Day_post-infection	Titer_log10(TCID50/ml_insert-A)	Titer_log10(TCID50/ml_insert-B)	Titer_log10(TCID50/ml_insert-C)	Av_titer-dayX_log10(TCID50/ml)	Ratio_av_titers-dayX_((log10_drug-TCID50/ml)-(log10_DMSO-TCID50/ml))	Inhibition_(ratio_av_titers_log10<(-0.75))_Y-N	Genome_log10(copies/ml_insert-A)	Genome_log10(copies/ml_insert-B)	Genome_log10(copies/ml_insert-C)	Av_genome-dayX_log10(copies/ml)	Ratio_av_genome-dayX_((log10_drug-copies/ml)-(log10_DMSO-copies/ml))	Inhibition_(ratio_av_genomes_log10<(-0.75))_Y-N	Note	Manuscript DOI	Manuscript figure
2020-12	MP009	hAEC_nasal	Wuhan	Pre_treatment	daily	Methylene_Blue_17	10	1	3.4	3.44897	NR	3.42517	0.272303	N	3.82418	3.33997	NR	3.64633	-0.676172	N	/	https://doi.org/10.1016/j.crviro.2022.100019	Figure-5 and S3
2020-12	MP009	hAEC_nasal	Wuhan	Pre_treatment	daily	Methylene_Blue_17	10	2	2.4	2.5	NR	2.45287	-2	Y	3.35073	non-amplified	NR	3.35	/	Y	/	https://doi.org/10.1016/j.crviro.2022.100019	Figure-5 and S3
2020-12	MP009	hAEC_nasal	Wuhan	Pre_treatment	daily	Methylene_Blue_17	10	3	below_titration_level	2.44897	NR	/	/	Y	3.44414	3.20952	NR	3.34248	-4.26791	Y	/	https://doi.org/10.1016/j.crviro.2022.100019	Figure-5 and S3
2020-12	MP009	hAEC_nasal	Wuhan	Pre_treatment	none	Methylene_Blue_17	10	4	3.2	3.1	NR	3.15287	-2.93884	Y	6.02572	5.16347	NR	5.78058	-2.85922	Y	/	https://doi.org/10.1016/j.crviro.2022.100019	Figure-5 and S3
2020-12	MP009	hAEC_nasal	Wuhan	Pre_treatment	none	Methylene_Blue_17	10	5	3.19897	below_titration_level	NR	/	/	Y	7.06029	6.49806	NR	6.86443	-0.8845	Y	/	https://doi.org/10.1016/j.crviro.2022.100019	Figure-5 and S3
2020-12	MP009	hAEC_nasal	Wuhan	Pre_treatment	none	Methylene_Blue_17	10	6	below_titration_level	2.44897	NR	/	/	Y	8.08638	6.06223	NR	7.78944	-0.222709	N	/	https://doi.org/10.1016/j.crviro.2022.100019	Figure-5 and S3
2020-12	MP009	hAEC_nasal	Wuhan	Pre_treatment	none	Methylene_Blue_17	10	8	below_titration_level	below_titration_level	NR	/	/	Y	8.04947	4.29244	NR	7.74852	-0.203985	N	/	https://doi.org/10.1016/j.crviro.2022.100019	Figure-5 and S3
2020-12	MP009	hAEC_nasal	Wuhan	Pre_treatment	daily	Methylene_Blue_17	1	1	3.69897	3.44897	NR	3.59172	0.438844	N	3.96004	4.37405	NR	4.21462	-0.107881	N	/	https://doi.org/10.1016/j.crviro.2022.100019	Figure-5 and S3
2020-12	MP009	hAEC_nasal	Wuhan	Pre_treatment	daily	Methylene_Blue_17	1	2	2.69897	2.44897	NR	2.59172	-1.86116	Y	3.14956	3.68864	NR	3.49787	-2.17591	Y	/	https://doi.org/10.1016/j.crviro.2022.100019	Figure-5 and S3
2020-12	MP009	hAEC_nasal	Wuhan	Pre_treatment	daily	Methylene_Blue_17	1	3	3.1	3.2	NR	3.15287	-2.6144	Y	4.43386	4.29889	NR	4.3716	-3.23879	Y	/	https://doi.org/10.1016/j.crviro.2022.100019	Figure-5 and S3
2020-12	MP009	hAEC_nasal	Wuhan	Pre_treatment	daily	Methylene_Blue_17	1	4	3.1	3.2	NR	3.15287	-2.93884	Y	4.65558	4.57607	NR	4.61764	-4.02216	Y	/	https://doi.org/10.1016/j.crviro.2022.100019	Figure-5 and S3
2020-12	MP009	hAEC_nasal	Wuhan	Pre_treatment	daily	Methylene_Blue_17	1	5	2.44897	2.69897	NR	2.59172	-1.75	Y	5.11075	5.6423	NR	5.45323	-2.2957	Y	/	https://doi.org/10.1016/j.crviro.2022.100019	Figure-5 and S3
2020-12	MP009	hAEC_nasal	Wuhan	Pre_treatment	daily	Methylene_Blue_17	1	6	3.19897	2.69897	NR	3.01727	-1.07444	Y	6.34803	5.53797	NR	6.10953	-1.90262	Y	/	https://doi.org/10.1016/j.crviro.2022.100019	Figure-5 and S3
2020-12	MP009	hAEC_nasal	Wuhan	Pre_treatment	daily	Methylene_Blue_17	1	8	4.69897	4.44897	NR	4.59172	1.13884	N	8.55534	8.43624	NR	8.49986	0.547358	N	/	https://doi.org/10.1016/j.crviro.2022.100019	Figure-5 and S3
2020-12	MP009	hAEC_nasal	Wuhan	Pre_treatment	daily	Mycophenolic_Acid_31	10	1	3.1	3.2	NR	3.15287	0	N	4.92079	4.87626	NR	4.89909	0.576595	N	/	https://doi.org/10.1016/j.crviro.2022.100019	Figure-5 and S3
2020-12	MP009	hAEC_nasal	Wuhan	Pre_treatment	daily	Mycophenolic_Acid_31	10	2	3.44897	3.19897	NR	3.34172	-1.11116	Y	6.13197	6.59151	NR	6.41988	0.746102	N	/	https://doi.org/10.1016/j.crviro.2022.100019	Figure-5 and S3
2020-12	MP009	hAEC_nasal	Wuhan	Pre_treatment	daily	Mycophenolic_Acid_31	10	3	4.44897	4.19897	NR	4.34172	-1.42556	Y	7.20519	6.4715	NR	6.97774	-0.632647	N	/	https://doi.org/10.1016/j.crviro.2022.100019	Figure-5 and S3
2020-12	MP009	hAEC_nasal	Wuhan	Pre_treatment	none	Mycophenolic_Acid_31	10	4	4.44897	4.69897	NR	4.59172	-1.5	Y	7.82414	7.84318	NR	7.83376	-0.806035	Y	/	https://doi.org/10.1016/j.crviro.2022.100019	Figure-5 and S3
2020-12	MP009	hAEC_nasal	Wuhan	Pre_treatment	none	Mycophenolic_Acid_31	10	5	3.19897	3.44897	NR	3.34172	-1	Y	6.52147	6.83609	NR	6.70667	-1.04226	Y	/	https://doi.org/10.1016/j.crviro.2022.100019	Figure-5 and S3
2020-12	MP009	hAEC_nasal	Wuhan	Pre_treatment	none	Mycophenolic_Acid_31	10	6	3.19897	2.94897	NR	3.09172	-1	Y	6.27287	7.55605	NR	7.27708	-0.735068	N	/	https://doi.org/10.1016/j.crviro.2022.100019	Figure-5 and S3
2020-12	MP009	hAEC_nasal	Wuhan	Pre_treatment	none	Mycophenolic_Acid_31	10	8	below_titration_level	2.44897	NR	/	/	Y	7.03192	6.76978	NR	6.92034	-1.03216	Y	/	https://doi.org/10.1016/j.crviro.2022.100019	Figure-5 and S3
2020-12	MP009	hAEC_nasal	Wuhan	Pre_treatment	daily	Mycophenolic_Acid_31	1	1	3.19897	3.44897	NR	3.34172	0.188844	N	5.32079	4.86395	NR	5.14986	0.827361	N	/	https://doi.org/10.1016/j.crviro.2022.100019	Figure-5 and S3
2020-12	MP009	hAEC_nasal	Wuhan	Pre_treatment	daily	Mycophenolic_Acid_31	1	2	4.44897	3.94897	NR	4.26727	-0.185601	N	7.75977	6.17253	NR	7.46984	1.79606	N	/	https://doi.org/10.1016/j.crviro.2022.100019	Figure-5 and S3
2020-12	MP009	hAEC_nasal	Wuhan	Pre_treatment	daily	Mycophenolic_Acid_31	1	3	5.19897	4.94897	NR	5.09172	-0.675555	N	8.18038	7.41291	NR	7.94784	0.337447	N	/	https://doi.org/10.1016/j.crviro.2022.100019	Figure-5 and S3
2020-12	MP009	hAEC_nasal	Wuhan	Pre_treatment	daily	Mycophenolic_Acid_31	1	4	4.44897	4.94897	NR	4.76727	-1.32444	Y	7.87741	8.19831	NR	8.06685	-0.572952	N	/	https://doi.org/10.1016/j.crviro.2022.100019	Figure-5 and S3
2020-12	MP009	hAEC_nasal	Wuhan	Pre_treatment	daily	Mycophenolic_Acid_31	1	5	3.44897	3.94897	NR	3.76727	-0.574445	N	7.65655	7.26797	NR	7.50434	-0.244588	N	/	https://doi.org/10.1016/j.crviro.2022.100019	Figure-5 and S3
2020-12	MP009	hAEC_nasal	Wuhan	Pre_treatment	daily	Mycophenolic_Acid_31	1	6	2.44897	3.19897	NR	2.96902	-1.12269	Y	8.53353	7.96928	NR	8.33724	0.325095	N	/	https://doi.org/10.1016/j.crviro.2022.100019	Figure-5 and S3
2020-12	MP009	hAEC_nasal	Wuhan	Pre_treatment	daily	Mycophenolic_Acid_31	1	8	below_titration_level	below_titration_level	NR	/	/	Y	5.99732	7.2942	NR	7.01456	-0.937942	Y	/	https://doi.org/10.1016/j.crviro.2022.100019	Figure-5 and S3
2020-12	MP009	hAEC_nasal	Wuhan	Pre_treatment	daily	R788_disodium_16	10	1	3.44897	3.19897	NR	3.34172	0.188844	N	4.39706	4.24597	NR	4.32806	0.00555836	N	Cell morphology change	ns	ns
2020-12	MP009	hAEC_nasal	Wuhan	Pre_treatment	daily	R788_disodium_16	10	2	4.44897	4.69897	NR	4.59172	0.138844	N	5.45531	5.16091	NR	5.33259	-0.341186	N	Cell morphology change	ns	ns
2020-12	MP009	hAEC_nasal	Wuhan	Pre_treatment	daily	R788_disodium_16	10	3	5.19897	5.44897	NR	5.34172	-0.425555	N	7.40214	7.11911	NR	7.28328	-0.327109	N	Cell morphology change	ns	ns
2020-12	MP009	hAEC_nasal	Wuhan	Pre_treatment	none	R788_disodium_16	10	4	5.69897	5.94897	NR	5.84172	-0.25	N	7.49654	7.00598	NR	7.31713	-1.32267	Y	Cell morphology change	ns	ns
2020-12	MP009	hAEC_nasal	Wuhan	Pre_treatment	none	R788_disodium_16	10	5	5.4	5.5	NR	5.45287	1.11116	N	7.66655	7.96202	NR	7.83894	0.090014	N	Cell morphology change	ns	ns
2020-12	MP009	hAEC_nasal	Wuhan	Pre_treatment	none	R788_disodium_16	10	6	4.19897	4.44897	NR	4.34172	0.25	N	7.68421	7.42757	NR	7.57458	-0.437567	N	Cell morphology change	ns	ns
2020-12	MP009	hAEC_nasal	Wuhan	Pre_treatment	none	R788_disodium_16	10	8	3.44897	3.19897	NR	3.34172	-0.111156	N	7.03913	7.43596	NR	7.28138	-0.671122	N	/	ns	ns
2020-12	MP009	hAEC_nasal	Wuhan	Pre_treatment	daily	R788_disodium_16	1	1	3.69897	3.44897	NR	3.59172	0.438844	N	3.4701	4.18401	NR	3.95971	-0.36279	N	/	ns	ns
2020-12	MP009	hAEC_nasal	Wuhan	Pre_treatment	daily	R788_disodium_16	1	2	4.4	4.5	NR	4.45287	0	N	6.1667	6.52315	NR	6.38051	0.706731	N	/	ns	ns
2020-12	MP009	hAEC_nasal	Wuhan	Pre_treatment	daily	R788_disodium_16	1	3	5.94897	5.44897	NR	5.76727	0	N	7.62028	7.6702	NR	7.64596	0.0355648	N	/	ns	ns
2020-12	MP009	hAEC_nasal	Wuhan	Pre_treatment	daily	R788_disodium_16	1	4	4.94897	5.69897	NR	5.46902	-0.622694	N	8.42965	7.86654	NR	8.23361	-0.406191	N	/	ns	ns
2020-12	MP009	hAEC_nasal	Wuhan	Pre_treatment	daily	R788_disodium_16	1	5	4.19897	4.94897	NR	4.71902	0.377306	N	7.40207	7.75873	NR	7.61603	-0.1329	N	/	ns	ns
2020-12	MP009	hAEC_nasal	Wuhan	Pre_treatment	daily	R788_disodium_16	1	6	3.69897	4.19897	NR	4.01727	-0.0744449	N	7.09454	7.75304	NR	7.53821	-0.473938	N	/	ns	ns
2020-12	MP009	hAEC_nasal	Wuhan	Pre_treatment	daily	R788_disodium_16	1	8	4.19897	3.44897	NR	3.96902	0.51615	N	7.68164	7.03587	NR	7.46913	-0.483375	N	/	ns	ns
2020-12	MP009	hAEC_nasal	Wuhan	Pre_treatment	daily	Remdesivir	10	1	3.69897	3.19897	NR	3.51727	0.364399	N	3.99742	4.38344	NR	4.23198	-0.0905166	N	/	https://doi.org/10.1016/j.crviro.2022.100019	Figure-5 and S3
2020-12	MP009	hAEC_nasal	Wuhan	Pre_treatment	daily	Remdesivir	10	2	3.1	3.2	NR	3.15287	-1.3	Y	3.62242	4.26074	NR	4.04961	-1.62417	Y	/	https://doi.org/10.1016/j.crviro.2022.100019	Figure-5 and S3
2020-12	MP009	hAEC_nasal	Wuhan	Pre_treatment	daily	Remdesivir	10	3	3.1	3.2	NR	3.15287	-2.6144	Y	2.96366	3.40233	NR	3.23617	-4.37422	Y	/	https://doi.org/10.1016/j.crviro.2022.100019	Figure-5 and S3
2020-12	MP009	hAEC_nasal	Wuhan	Pre_treatment	daily	Remdesivir	10	4	2.44897	2.69897	NR	2.59172	-3.5	Y	4.00165	3.85586	NR	3.93484	-4.70496	Y	/	https://doi.org/10.1016/j.crviro.2022.100019	Figure-5 and S3
2020-12	MP009	hAEC_nasal	Wuhan	Pre_treatment	daily	Remdesivir	10	5	2.44897	below_titration_level	NR	/	/	Y	4.87793	5.49952	NR	5.29156	-2.45737	Y	/	https://doi.org/10.1016/j.crviro.2022.100019	Figure-5 and S3
2020-12	MP009	hAEC_nasal	Wuhan	Pre_treatment	daily	Remdesivir	10	6	below_titration_level	below_titration_level	NR	/	/	Y	2.67758	2.80967	NR	2.74863	-5.26352	Y	/	https://doi.org/10.1016/j.crviro.2022.100019	Figure-5 and S3
2020-12	MP009	hAEC_nasal	Wuhan	Pre_treatment	daily	Remdesivir	10	8	below_titration_level	below_titration_level	NR	/	/	Y	2.61737	3.29436	NR	3.07625	-4.87625	Y	/	https://doi.org/10.1016/j.crviro.2022.100019	Figure-5 and S3
2020-12	MP009	hAEC_nasal	Wuhan	Post_treatment	Untreated	Methylene_Blue_17	10	1	3.19897	3.69897	NR	3.51727	0.364399	N	4.65641	5.53559	NR	5.28843	0.965936	N	/	https://doi.org/10.1016/j.crviro.2022.100019	Figure-5 and S3
2020-12	MP009	hAEC_nasal	Wuhan	Post_treatment	daily	Methylene_Blue_17	10	2	below_titration_level	2.44897	NR	/	/	Y	7.26962	7.35709	NR	7.31555	1.64177	N	/	https://doi.org/10.1016/j.crviro.2022.100019	Figure-5 and S3
2020-12	MP009	hAEC_nasal	Wuhan	Post_treatment	daily	Methylene_Blue_17	10	3	2.69897	2.44897	NR	2.59172	-3.17556	Y	7.78427	7.37849	NR	7.62714	0.0167533	N	/	https://doi.org/10.1016/j.crviro.2022.100019	Figure-5 and S3
2020-12	MP009	hAEC_nasal	Wuhan	Post_treatment	none	Methylene_Blue_17	10	4	3.1	3.2	NR	3.15287	-2.93884	Y	8.86901	8.79715	NR	8.83456	0.194766	N	/	https://doi.org/10.1016/j.crviro.2022.100019	Figure-5 and S3
2020-12	MP009	hAEC_nasal	Wuhan	Post_treatment	none	Methylene_Blue_17	10	5	below_titration_level	below_titration_level	NR	/	/	Y	8.07602	7.82988	NR	7.97016	0.22123	N	/	https://doi.org/10.1016/j.crviro.2022.100019	Figure-5 and S3
2020-12	MP009	hAEC_nasal	Wuhan	Post_treatment	none	Methylene_Blue_17	10	6	below_titration_level	2.94897	NR	/	/	Y	7.91269	7.79735	NR	7.85884	-0.153304	N	/	https://doi.org/10.1016/j.crviro.2022.100019	Figure-5 and S3
2020-12	MP009	hAEC_nasal	Wuhan	Post_treatment	none	Methylene_Blue_17	10	8	below_titration_level	2.44897	NR	/	/	Y	8.08169	6.96325	NR	7.81253	-0.139971	N	/	https://doi.org/10.1016/j.crviro.2022.100019	Figure-5 and S3
2020-12	MP009	hAEC_nasal	Wuhan	Post_treatment	Untreated	Methylene_Blue_17	1	1	3.44897	4.44897	NR	4.18933	1.03646	N	4.78637	5.45305	NR	5.23676	0.91426	N	/	https://doi.org/10.1016/j.crviro.2022.100019	Figure-5 and S3
2020-12	MP009	hAEC_nasal	Wuhan	Post_treatment	daily	Methylene_Blue_17	1	2	4.19897	5.19897	NR	4.93933	0.486461	N	7.0607	8.07933	NR	7.81803	2.14426	N	/	https://doi.org/10.1016/j.crviro.2022.100019	Figure-5 and S3
2020-12	MP009	hAEC_nasal	Wuhan	Post_treatment	daily	Methylene_Blue_17	1	3	4.69897	4.44897	NR	4.59172	-1.17556	Y	8.02336	8.46459	NR	8.29775	0.68736	N	/	https://doi.org/10.1016/j.crviro.2022.100019	Figure-5 and S3
2020-12	MP009	hAEC_nasal	Wuhan	Post_treatment	daily	Methylene_Blue_17	1	4	3.94897	4.19897	NR	4.09172	-2	Y	8.63967	7.73122	NR	8.3892	-0.250597	N	/	https://doi.org/10.1016/j.crviro.2022.100019	Figure-5 and S3
2020-12	MP009	hAEC_nasal	Wuhan	Post_treatment	daily	Methylene_Blue_17	1	5	2.94897	2.44897	NR	2.76727	-1.57444	Y	7.77919	7.69063	NR	7.73717	-0.0117644	N	/	https://doi.org/10.1016/j.crviro.2022.100019	Figure-5 and S3
2020-12	MP009	hAEC_nasal	Wuhan	Post_treatment	daily	Methylene_Blue_17	1	6	below_titration_level	below_titration_level	NR	/	/	Y	5.44759	7.89736	NR	7.59787	-0.41428	N	/	https://doi.org/10.1016/j.crviro.2022.100019	Figure-5 and S3
2020-12	MP009	hAEC_nasal	Wuhan	Post_treatment	daily	Methylene_Blue_17	1	8	2.44897	2.69897	NR	2.59172	-0.861156	Y	7.33661	6.97757	NR	7.19319	-0.759315	Y	/	https://doi.org/10.1016/j.crviro.2022.100019	Figure-5 and S3
2020-12	MP009	hAEC_nasal	Wuhan	Post_treatment	Untreated	Mycophenolic_Acid_31	10	1	3.44897	3.94897	NR	3.76727	0.614399	N	4.87143	6.06651	NR	5.79234	1.46984	N	/	https://doi.org/10.1016/j.crviro.2022.100019	Figure-5 and S3
2020-12	MP009	hAEC_nasal	Wuhan	Post_treatment	daily	Mycophenolic_Acid_31	10	2	4.44897	4.94897	NR	4.76727	0.314399	N	7.53835	7.32908	NR	7.4462	1.77242	N	/	https://doi.org/10.1016/j.crviro.2022.100019	Figure-5 and S3
2020-12	MP009	hAEC_nasal	Wuhan	Post_treatment	daily	Mycophenolic_Acid_31	10	3	4.94897	5.19897	NR	5.09172	-0.675555	N	7.84986	7.78754	NR	7.81982	0.209425	N	/	https://doi.org/10.1016/j.crviro.2022.100019	Figure-5 and S3
2020-12	MP009	hAEC_nasal	Wuhan	Post_treatment	none	Mycophenolic_Acid_31	10	4	4.69897	4.19897	NR	4.51727	-1.57444	Y	7.46543	8.45114	NR	8.19282	-0.446981	N	/	https://doi.org/10.1016/j.crviro.2022.100019	Figure-5 and S3
2020-12	MP009	hAEC_nasal	Wuhan	Post_treatment	none	Mycophenolic_Acid_31	10	5	3.19897	3.44897	NR	3.34172	-1	Y	6.4907	6.67458	NR	6.5923	-1.15663	Y	/	https://doi.org/10.1016/j.crviro.2022.100019	Figure-5 and S3
2020-12	MP009	hAEC_nasal	Wuhan	Post_treatment	none	Mycophenolic_Acid_31	10	6	3.44897	3.19897	NR	3.34172	-0.75	Y	7.48245	7.79589	NR	7.66685	-0.345294	N	/	https://doi.org/10.1016/j.crviro.2022.100019	Figure-5 and S3
2020-12	MP009	hAEC_nasal	Wuhan	Post_treatment	none	Mycophenolic_Acid_31	10	8	below_titration_level	2.44897	NR	/	/	Y	7.48543	7.20411	NR	7.36716	-0.585337	N	/	https://doi.org/10.1016/j.crviro.2022.100019	Figure-5 and S3
2020-12	MP009	hAEC_nasal	Wuhan	Post_treatment	Untreated	Mycophenolic_Acid_31	1	1	3.19897	3.44897	NR	3.34172	0.188844	N	4.99278	4.79821	NR	4.9063	0.583802	N	/	https://doi.org/10.1016/j.crviro.2022.100019	Figure-5 and S3
2020-12	MP009	hAEC_nasal	Wuhan	Post_treatment	daily	Mycophenolic_Acid_31	1	2	4.94897	4.44897	NR	4.76727	0.314399	N	7.16155	6.01503	NR	6.89045	1.21668	N	/	https://doi.org/10.1016/j.crviro.2022.100019	Figure-5 and S3
2020-12	MP009	hAEC_nasal	Wuhan	Post_treatment	daily	Mycophenolic_Acid_31	1	3	5.19897	5.69897	NR	5.51727	-0.25	N	8.04822	8.27823	NR	8.17828	0.567889	N	/	https://doi.org/10.1016/j.crviro.2022.100019	Figure-5 and S3
2020-12	MP009	hAEC_nasal	Wuhan	Post_treatment	daily	Mycophenolic_Acid_31	1	4	5.69897	5.19897	NR	5.51727	-0.574445	N	8.90904	8.72053	NR	8.82493	0.185136	N	/	https://doi.org/10.1016/j.crviro.2022.100019	Figure-5 and S3
2020-12	MP009	hAEC_nasal	Wuhan	Post_treatment	daily	Mycophenolic_Acid_31	1	5	3.94897	3.69897	NR	3.84172	-0.5	N	7.49459	8.15589	NR	7.94055	0.191619	N	/	https://doi.org/10.1016/j.crviro.2022.100019	Figure-5 and S3
2020-12	MP009	hAEC_nasal	Wuhan	Post_treatment	daily	Mycophenolic_Acid_31	1	6	2.94897	2.69897	NR	2.84172	-1.25	Y	8.13159	7.84732	NR	8.01231	0.000164991	N	/	https://doi.org/10.1016/j.crviro.2022.100019	Figure-5 and S3
2020-12	MP009	hAEC_nasal	Wuhan	Post_treatment	daily	Mycophenolic_Acid_31	1	8	below_titration_level	below_titration_level	NR	/	/	Y	6.85543	6.98469	NR	6.92485	-1.02765	Y	/	https://doi.org/10.1016/j.crviro.2022.100019	Figure-5 and S3
2020-12	MP009	hAEC_nasal	Wuhan	Post_treatment	Untreated	R788_disodium_16	10	1	3.44897	3.19897	NR	3.34172	0.188844	N	3.9263	4.40947	NR	4.23188	-0.0906216	N	/	ns	ns
2020-12	MP009	hAEC_nasal	Wuhan	Post_treatment	daily	R788_disodium_16	10	2	4.9	5	NR	4.95287	0.5	N	6.98687	6.8975	NR	6.94448	1.2707	N	Cell morphology change	ns	ns
2020-12	MP009	hAEC_nasal	Wuhan	Post_treatment	daily	R788_disodium_16	10	3	5.44897	5.69897	NR	5.59172	-0.175555	N	6.98411	7.62119	NR	7.41029	-0.2001	N	Cell morphology change	ns	ns
2020-12	MP009	hAEC_nasal	Wuhan	Post_treatment	none	R788_disodium_16	10	4	5.94897	5.69897	NR	5.84172	-0.25	N	8.69117	8.10155	NR	8.48957	-0.150232	N	Cell morphology change	ns	ns
2020-12	MP009	hAEC_nasal	Wuhan	Post_treatment	none	R788_disodium_16	10	5	5.19897	5.44897	NR	5.34172	1	N	8.23912	7.22172	NR	7.97793	0.229002	N	Cell morphology change	ns	ns
2020-12	MP009	hAEC_nasal	Wuhan	Post_treatment	none	R788_disodium_16	10	6	4.94897	4.19897	NR	4.71902	0.627306	N	7.22728	7.65247	NR	7.48995	-0.522192	N	Cell morphology change	ns	ns
2020-12	MP009	hAEC_nasal	Wuhan	Post_treatment	none	R788_disodium_16	10	8	3.44897	2.69897	NR	3.21902	-0.23385	N	6.76163	7.15356	NR	7.00038	-0.952116	Y	Cell morphology change	ns	ns
2020-12	MP009	hAEC_nasal	Wuhan	Post_treatment	Untreated	R788_disodium_16	1	1	3.6	3.7	NR	3.65287	0.5	N	3.91763	4.44722	NR	4.25859	-0.0639047	N	/	ns	ns
2020-12	MP009	hAEC_nasal	Wuhan	Post_treatment	daily	R788_disodium_16	1	2	5.1	5.2	NR	5.15287	0.7	N	6.71978	6.47871	NR	6.61576	0.941981	N	/	ns	ns
2020-12	MP009	hAEC_nasal	Wuhan	Post_treatment	daily	R788_disodium_16	1	3	5.19897	5.44897	NR	5.34172	-0.425555	N	7.1291	7.36369	NR	7.26204	-0.348347	N	/	ns	ns
2020-12	MP009	hAEC_nasal	Wuhan	Post_treatment	daily	R788_disodium_16	1	4	5.44897	5.69897	NR	5.59172	-0.5	N	7.95862	7.97423	NR	7.9665	-0.673302	N	/	ns	ns
2020-12	MP009	hAEC_nasal	Wuhan	Post_treatment	daily	R788_disodium_16	1	5	4.69897	5.19897	NR	5.01727	0.675555	N	7.17689	7.70322	NR	7.51534	-0.233588	N	/	ns	ns
2020-12	MP009	hAEC_nasal	Wuhan	Post_treatment	daily	R788_disodium_16	1	6	4.69897	4.44897	NR	4.59172	0.5	N	8.07712	7.77722	NR	7.95256	-0.0595882	N	/	ns	ns
2020-12	MP009	hAEC_nasal	Wuhan	Post_treatment	daily	R788_disodium_16	1	8	3.44897	3.69897	NR	3.59172	0.138844	N	6.45552	7.33089	NR	7.08418	-0.86832	Y	/	ns	ns
2020-12	MP009	hAEC_nasal	Wuhan	Post_treatment	Untreated	Remdesivir	10	1	3.94897	3.44897	NR	3.76727	0.614399	N	5.67964	6.14964	NR	5.97534	1.65284	N	/	https://doi.org/10.1016/j.crviro.2022.100019	Figure-5 and S3
2020-12	MP009	hAEC_nasal	Wuhan	Post_treatment	daily	Remdesivir	10	2	2.94897	below_titration_level	NR	/	/	Y	5.77958	6.46079	NR	6.24195	0.568175	N	/	https://doi.org/10.1016/j.crviro.2022.100019	Figure-5 and S3
2020-12	MP009	hAEC_nasal	Wuhan	Post_treatment	daily	Remdesivir	10	3	3.1	3.2	NR	3.15287	-2.6144	Y	non-amplified	5.02315	NR	/	/	Y	/	https://doi.org/10.1016/j.crviro.2022.100019	Figure-5 and S3
2020-12	MP009	hAEC_nasal	Wuhan	Post_treatment	daily	Remdesivir	10	4	2.69897	2.44897	NR	2.59172	-3.5	Y	4.80166	5.77294	NR	5.516	-3.1238	Y	/	https://doi.org/10.1016/j.crviro.2022.100019	Figure-5 and S3
2020-12	MP009	hAEC_nasal	Wuhan	Post_treatment	daily	Remdesivir	10	5	below_titration_level	below_titration_level	NR	/	/	Y	3.15383	non-amplified	NR	/	/	Y	/	https://doi.org/10.1016/j.crviro.2022.100019	Figure-5 and S3
2020-12	MP009	hAEC_nasal	Wuhan	Post_treatment	daily	Remdesivir	10	6	2.44897	below_titration_level	NR	/	/	Y	5.57417	4.54341	NR	5.31182	-2.70032	Y	/	https://doi.org/10.1016/j.crviro.2022.100019	Figure-5 and S3
2020-12	MP009	hAEC_nasal	Wuhan	Post_treatment	daily	Remdesivir	10	8	below_titration_level	below_titration_level	NR	/	/	Y	3.93826	3.91655	NR	3.92754	-4.02496	Y	/	https://doi.org/10.1016/j.crviro.2022.100019	Figure-5 and S3
2020-12	MP009	hAEC_nasal	Wuhan	Post_treatment	Untreated	DMSO	/	1	3.1	3.2	NR	3.15287	/	N	3.61367	4.57885	NR	4.3225	/	/	/	https://doi.org/10.1016/j.crviro.2022.100019	Figure-5 and S3
2020-12	MP009	hAEC_nasal	Wuhan	Post_treatment	daily	DMSO	/	2	4.4	4.5	NR	4.45287	/	N	5.47424	5.80998	NR	5.67378	/	/	/	https://doi.org/10.1016/j.crviro.2022.100019	Figure-5 and S3
2020-12	MP009	hAEC_nasal	Wuhan	Post_treatment	daily	DMSO	/	3	5.44897	5.94897	NR	5.76727	/	N	7.65194	7.56444	NR	7.61039	/	/	/	https://doi.org/10.1016/j.crviro.2022.100019	Figure-5 and S3
2020-12	MP009	hAEC_nasal	Wuhan	Post_treatment	daily	DMSO	/	4	5.94897	6.19897	NR	6.09172	/	N	8.64931	8.63007	NR	8.6398	/	/	/	https://doi.org/10.1016/j.crviro.2022.100019	Figure-5 and S3
2020-12	MP009	hAEC_nasal	Wuhan	Post_treatment	daily	DMSO	/	5	4.19897	4.44897	NR	4.34172	/	N	8.004	7.0518	NR	7.74893	/	/	/	https://doi.org/10.1016/j.crviro.2022.100019	Figure-5 and S3
2020-12	MP009	hAEC_nasal	Wuhan	Post_treatment	daily	DMSO	/	6	3.94897	4.19897	NR	4.09172	/	N	8.14301	7.82395	NR	8.01215	/	/	/	https://doi.org/10.1016/j.crviro.2022.100019	Figure-5 and S3
2020-12	MP009	hAEC_nasal	Wuhan	Post_treatment	daily	DMSO	/	8	3.4	3.5	NR	3.45287	/	N	8.19202	7.3743	NR	7.9525	/	/	/	https://doi.org/10.1016/j.crviro.2022.100019	Figure-5 and S3
2021-01	MP009	hAEC_nasal	Wuhan	Post_treatment	Untreated	Methylene_Blue_17	3.3	1	4.44897	4.44897	4.19897	4.38049	-0.706144	N	6.46226	7.84797	6.85043	7.4284	0.200532	N	/	ns	ns
2021-01	MP009	hAEC_nasal	Wuhan	Post_treatment	daily	Methylene_Blue_17	3.3	2	3.44897	3.69897	4.94897	4.50842	-1.62207	Y	7.78076	8.64786	8.57739	8.46872	-0.18497	N	/	ns	ns
2021-01	MP009	hAEC_nasal	Wuhan	Post_treatment	daily	Methylene_Blue_17	3.3	3	3.44897	2.69897	below_titration_level	/	/	Y	7.63522	7.74891	7.37227	7.61219	0.156743	N	/	ns	ns
2021-01	MP009	hAEC_nasal	Wuhan	Post_treatment	daily	Methylene_Blue_17	3.3	4	below_titration_level	below_titration_level	below_titration_level	/	/	Y	7.33989	7.52581	7.35076	7.41418	-0.277955	N	/	ns	ns
2021-01	MP009	hAEC_nasal	Wuhan	Post_treatment	daily	Methylene_Blue_17	3.3	5	below_titration_level	below_titration_level	below_titration_level	/	/	Y	7.52986	7.48873	7.06642	7.40562	-0.547776	N	/	ns	ns
2021-01	MP009	hAEC_nasal	Wuhan	Post_treatment	daily	Methylene_Blue_17	3.3	6	below_titration_level	below_titration_level	below_titration_level	/	/	Y	5.44692	6.88253	6.31131	6.52104	-0.16896	N	/	ns	ns
2021-01	MP009	hAEC_nasal	Wuhan	Post_treatment	daily	Methylene_Blue_17	3.3	7	below_titration_level	below_titration_level	below_titration_level	/	/	/	7.66725	7.40484	7.75397	7.63222	0.825038	N	/	ns	ns
2021-01	MP009	hAEC_nasal	Wuhan	Post_treatment	daily	Methylene_Blue_17	3.3	8	below_titration_level	below_titration_level	below_titration_level	/	/	/	6.03209	6.08022	5.88877	6.00769	-0.658578	N	/	ns	ns
2021-01	MP009	hAEC_nasal	Wuhan	Post_treatment	Untreated	Mycophenolic_Acid_31	3.3	1	4.44897	4.94897	4.69897	4.74568	-0.340954	N	6.96759	7.1262	6.95409	7.02325	-0.204622	N	/	ns	ns
2021-01	MP009	hAEC_nasal	Wuhan	Post_treatment	daily	Mycophenolic_Acid_31	3.3	2	5.44897	5.69897	5.94897	5.74568	-0.38481	N	8.56342	8.95804	8.38504	8.70373	0.0500375	N	/	ns	ns
2021-01	MP009	hAEC_nasal	Wuhan	Post_treatment	daily	Mycophenolic_Acid_31	3.3	3	4.19897	4.69897	4.94897	4.71244	-0.336703	N	7.51629	7.1975	7.304	7.36001	-0.0954419	N	/	ns	ns
2021-01	MP009	hAEC_nasal	Wuhan	Post_treatment	daily	Mycophenolic_Acid_31	3.3	4	3.19897	3.19897	2.94897	3.13049	-0.5	N	7.20492	8.13184	7.11788	7.73935	0.0472179	N	/	ns	ns
2021-01	MP009	hAEC_nasal	Wuhan	Post_treatment	daily	Mycophenolic_Acid_31	3.3	5	2.69897	below_titration_level	2.94897	/	/	Y	7.46222	6.83456	7.50113	7.35235	-0.601052	N	/	ns	ns
2021-01	MP009	hAEC_nasal	Wuhan	Post_treatment	daily	Mycophenolic_Acid_31	3.3	6	below_titration_level	below_titration_level	below_titration_level	/	/	Y	7.36066	7.32599	7.2526	7.31538	0.625383	N	/	ns	ns
2021-01	MP009	hAEC_nasal	Wuhan	Post_treatment	daily	Mycophenolic_Acid_31	3.3	7	below_titration_level	below_titration_level	below_titration_level	/	/	/	7.45825	7.09937	7.15939	7.26896	0.461781	N	/	ns	ns
2021-01	MP009	hAEC_nasal	Wuhan	Post_treatment	daily	Mycophenolic_Acid_31	3.3	8	below_titration_level	3.69897	below_titration_level	/	/	/	6.84845	7.02736	5.87973	6.78917	0.122905	N	/	ns	ns
2021-01	MP009	hAEC_nasal	Wuhan	Post_treatment	Untreated	R788_disodium_16	3.3	1	4.44897	5.44897	4.19897	5.03489	-0.0517355	N	7.51123	7.03422	7.47743	7.38794	0.160066	N	/	ns	ns
2021-01	MP009	hAEC_nasal	Wuhan	Post_treatment	daily	R788_disodium_16	3.3	2	6.19897	6.44897	5.69897	6.21244	0.0819545	N	8.48048	8.85683	8.87835	8.77262	0.118922	N	/	ns	ns
2021-01	MP009	hAEC_nasal	Wuhan	Post_treatment	daily	R788_disodium_16	3.3	3	5.69897	5.44897	5.69897	5.63049	0.581343	N	7.81046	8.06372	8.24044	8.07236	0.616915	N	/	ns	ns
2021-01	MP009	hAEC_nasal	Wuhan	Post_treatment	daily	R788_disodium_16	3.3	4	4.69897	4.19897	4.69897	4.58663	0.956144	N	7.51787	7.09524	7.33745	7.34994	-0.342193	N	/	ns	ns
2021-01	MP009	hAEC_nasal	Wuhan	Post_treatment	daily	R788_disodium_16	3.3	5	4.94897	3.94897	3.94897	4.55103	1.00189	N	7.66358	8.4663	8.04406	8.17549	0.222092	N	/	ns	ns
2021-01	MP009	hAEC_nasal	Wuhan	Post_treatment	daily	R788_disodium_16	3.3	6	3.69897	4.44897	4.44897	4.30987	0.814196	N	7.80766	7.62611	8.19715	7.9444	1.2544	N	/	ns	ns
2021-01	MP009	hAEC_nasal	Wuhan	Post_treatment	daily	R788_disodium_16	3.3	7	4.69897	4.44897	4.44897	4.54914	/	/	7.41077	7.8687	7.29793	7.60031	0.793124	N	/	ns	ns
2021-01	MP009	hAEC_nasal	Wuhan	Post_treatment	daily	R788_disodium_16	3.3	8	4.69897	4.94897	5.19897	4.99568	/	/	6.70704	7.50125	7.49928	7.3578	0.691526	N	/	ns	ns
2021-01	MP009	hAEC_nasal	Wuhan	Post_treatment	Untreated	OTSSP167_15	0.1	1	5.44897	5.19897	4.19897	5.18098	0.0943517	N	7.31481	8.06659	6.95507	7.68793	0.460056	N	/	ns	ns
2021-01	MP009	hAEC_nasal	Wuhan	Post_treatment	daily	OTSSP167_15	0.1	2	6.19897	6.69897	6.44897	6.49568	0.36519	N	9.12673	9.01218	8.6555	8.97308	0.319381	N	/	ns	ns
2021-01	MP009	hAEC_nasal	Wuhan	Post_treatment	daily	OTSSP167_15	0.1	3	4.69897	4.44897	5.69897	5.28489	0.235752	N	7.18722	6.97283	7.4581	7.25121	-0.204239	N	/	ns	ns
2021-01	MP009	hAEC_nasal	Wuhan	Post_treatment	daily	OTSSP167_15	0.1	4	3.44897	0	3.19897	3.16572	-0.464762	N	7.53429	7.30591	7.42546	7.4318	-0.260333	N	/	ns	ns
2021-01	MP009	hAEC_nasal	Wuhan	Post_treatment	daily	OTSSP167_15	0.1	5	2.69897	2.94897	3.19897	2.99568	-0.553467	N	6.97136	7.42593	7.14977	7.2231	-0.730301	N	/	ns	ns
2021-01	MP009	hAEC_nasal	Wuhan	Post_treatment	daily	OTSSP167_15	0.1	6	3.19897	3.44897	3.19897	3.29914	-0.196533	N	6.78483	8.14755	7.43663	7.76314	1.07314	N	/	ns	ns
2021-01	MP009	hAEC_nasal	Wuhan	Post_treatment	daily	OTSSP167_15	0.1	7	4.19897	4.19897	4.19897	4.19897	/	/	7.31432	6.91813	7.61874	7.37088	0.563699	N	/	ns	ns
2021-01	MP009	hAEC_nasal	Wuhan	Post_treatment	daily	OTSSP167_15	0.1	8	4.19897	4.19897	4.19897	4.19897	/	/	7.90244	7.16796	6.94044	7.53707	0.870796	N	/	ns	ns
2021-01	MP009	hAEC_nasal	Wuhan	Post_treatment	Untreated	OTSSP167_15	0.01	1	5.44897	4.19897	4.44897	5.03489	-0.0517355	N	7.95438	6.34088	6.43385	7.50031	0.272439	N	/	ns	ns
2021-01	MP009	hAEC_nasal	Wuhan	Post_treatment	daily	OTSSP167_15	0.01	2	5.69897	5.44897	5.69897	5.63049	-0.5	N	9.04624	8.77656	9.00569	8.95798	0.304289	N	/	ns	ns
2021-01	MP009	hAEC_nasal	Wuhan	Post_treatment	daily	OTSSP167_15	0.01	3	4.69897	5.44897	4.69897	5.104	0.0548554	N	7.37431	8.21531	7.66171	7.89161	0.436162	N	/	ns	ns
2021-01	MP009	hAEC_nasal	Wuhan	Post_treatment	daily	OTSSP167_15	0.01	4	3.44897	3.69897	3.94897	3.74568	0.11519	N	7.52898	7.7029	7.66509	7.63851	-0.0536228	N	/	ns	ns
2021-01	MP009	hAEC_nasal	Wuhan	Post_treatment	daily	OTSSP167_15	0.01	5	2.69897	2.69897	3.19897	2.93469	-0.614453	N	7.25256	7.40257	7.61313	7.44813	-0.505267	N	/	ns	ns
2021-01	MP009	hAEC_nasal	Wuhan	Post_treatment	daily	OTSSP167_15	0.01	6	3.69897	3.19897	3.19897	3.43469	-0.0609858	N	7.49637	7.47146	7.25629	7.42058	0.730578	N	/	ns	ns
2021-01	MP009	hAEC_nasal	Wuhan	Post_treatment	daily	OTSSP167_15	0.01	7	below_titration_level	below_titration_level	below_titration_level	/	/	/	7.74812	7.3111	7.23657	7.49463	0.687443	N	/	ns	ns
2021-01	MP009	hAEC_nasal	Wuhan	Post_treatment	daily	OTSSP167_15	0.01	8	below_titration_level	below_titration_level	3.44897	/	/	/	7.23699	6.76218	7.32171	7.16649	0.500224	N	/	ns	ns
2021-01	MP009	hAEC_nasal	Wuhan	Post_treatment	Untreated	A0001_52	10	1	5.44897	5.44897	4.94897	5.33663	0.25	N	8.05475	non-amplified	7.45056	/	/	/	/	ns	ns
2021-01	MP009	hAEC_nasal	Wuhan	Post_treatment	daily	A0001_52	10	2	6.44897	5.69897	5.94897	6.14622	0.0157298	N	8.78604	8.8426	8.80367	8.81142	0.157723	N	/	ns	ns
2021-01	MP009	hAEC_nasal	Wuhan	Post_treatment	daily	A0001_52	10	3	4.44897	4.44897	4.69897	4.54914	-0.5	N	7.29435	7.99551	7.66622	7.74045	0.285005	N	/	ns	ns
2021-01	MP009	hAEC_nasal	Wuhan	Post_treatment	daily	A0001_52	10	4	2.94897	2.69897	2.69897	2.79914	-0.831343	Y	7.7126	7.50111	7.40342	7.55877	-0.133366	N	/	ns	ns
2021-01	MP009	hAEC_nasal	Wuhan	Post_treatment	daily	A0001_52	10	5	below_titration_level	2.69897	2.69897	/	/	Y	7.19469	7.96678	7.70016	7.72272	-0.230682	N	/	ns	ns
2021-01	MP009	hAEC_nasal	Wuhan	Post_treatment	daily	A0001_52	10	6	below_titration_level	below_titration_level	below_titration_level	/	/	Y	7.75601	7.29703	7.9638	7.75035	1.06035	N	/	ns	ns
2021-01	MP009	hAEC_nasal	Wuhan	Post_treatment	daily	A0001_52	10	7	below_titration_level	below_titration_level	below_titration_level	/	/	/	7.59832	7.87457	7.63141	7.7198	0.912616	N	/	ns	ns
2021-01	MP009	hAEC_nasal	Wuhan	Post_treatment	daily	A0001_52	10	8	below_titration_level	below_titration_level	below_titration_level	/	/	/	6.94176	6.76216	6.71593	6.81794	0.151674	N	/	ns	ns
2021-01	MP009	hAEC_nasal	Wuhan	Post_treatment	Untreated	A0001_52	3.3	1	5.44897	5.69897	4.69897	5.44257	0.355939	N	7.28858	7.94328	6.35819	7.56219	0.334319	N	/	ns	ns
2021-01	MP009	hAEC_nasal	Wuhan	Post_treatment	daily	A0001_52	3.3	2	6.19897	5.94897	5.69897	5.99568	-0.13481	N	8.60471	8.6635	8.44825	8.58128	-0.0724114	N	/	ns	ns
2021-01	MP009	hAEC_nasal	Wuhan	Post_treatment	daily	A0001_52	3.3	3	4.94897	4.19897	4.19897	4.604	-0.445145	N	7.12621	7.3876	7.56885	7.39701	-0.0584402	N	/	ns	ns
2021-01	MP009	hAEC_nasal	Wuhan	Post_treatment	daily	A0001_52	3.3	4	4.19897	3.94897	3.69897	3.99568	0.36519	N	7.77252	7.2774	7.87775	7.70937	0.0172297	N	/	ns	ns
2021-01	MP009	hAEC_nasal	Wuhan	Post_treatment	daily	A0001_52	3.3	5	3.19897	below_titration_level	2.94897	/	/	Y	7.6335	7.92257	7.69156	7.76796	-0.185434	N	/	ns	ns
2021-01	MP009	hAEC_nasal	Wuhan	Post_treatment	daily	A0001_52	3.3	6	below_titration_level	below_titration_level	below_titration_level	/	/	Y	7.4466	7.23658	6.67446	7.22125	0.531251	N	/	ns	ns
2021-01	MP009	hAEC_nasal	Wuhan	Post_treatment	daily	A0001_52	3.3	7	below_titration_level	below_titration_level	below_titration_level	/	/	/	7.43087	6.63607	7.48504	7.3142	0.507015	N	/	ns	ns
2021-01	MP009	hAEC_nasal	Wuhan	Post_treatment	daily	A0001_52	3.3	8	below_titration_level	below_titration_level	below_titration_level	/	/	/	6.42988	6.40067	6.65849	6.5124	-0.153872	N	/	ns	ns
2021-01	MP009	hAEC_nasal	Wuhan	Post_treatment	Untreated	Remdesivir	10	1	4.19897	5.44897	4.69897	5.06319	-0.0234443	N	6.59762	7.72981	6.81563	7.33028	0.102406	N	/	ns	ns
2021-01	MP009	hAEC_nasal	Wuhan	Post_treatment	daily	Remdesivir	10	2	3.44897	4.69897	3.94897	4.31319	-1.8173	Y	6.49566	8.2888	8.11036	8.03677	-0.616923	N	/	ns	ns
2021-01	MP009	hAEC_nasal	Wuhan	Post_treatment	daily	Remdesivir	10	3	below_titration_level	below_titration_level	below_titration_level	/	/	Y	5.48727	5.79569	5.99144	5.80444	-1.65101	Y	/	ns	ns
2021-01	MP009	hAEC_nasal	Wuhan	Post_treatment	daily	Remdesivir	10	4	below_titration_level	below_titration_level	below_titration_level	/	/	Y	5.05017	5.88483	6.00825	5.80129	-1.89085	Y	/	ns	ns
2021-01	MP009	hAEC_nasal	Wuhan	Post_treatment	daily	Remdesivir	10	5	below_titration_level	below_titration_level	below_titration_level	/	/	Y	5.23266	5.56411	5.45365	5.43755	-2.51585	Y	/	ns	ns
2021-01	MP009	hAEC_nasal	Wuhan	Post_treatment	daily	Remdesivir	10	6	below_titration_level	below_titration_level	below_titration_level	/	/	Y	5.81835	5.247	4.73023	5.47155	-1.21845	Y	/	ns	ns
2021-01	MP009	hAEC_nasal	Wuhan	Post_treatment	daily	Remdesivir	10	7	below_titration_level	below_titration_level	below_titration_level	/	/	/	5.58234	5.19544	5.10313	5.34628	-1.46091	Y	/	ns	ns
2021-01	MP009	hAEC_nasal	Wuhan	Post_treatment	daily	Remdesivir	10	8	3.19897	2.94897	below_titration_level	/	/	/	5.00728	5.36091	5.22886	5.2224	-1.44387	Y	/	ns	ns
2021-01	MP009	hAEC_nasal	Wuhan	Post_treatment	Untreated	DMSO	/	1	5.19897	4.69897	5.19897	5.08663	/	N	6.92245	6.61349	7.58237	7.22787	/	/	/	ns	ns
2021-01	MP009	hAEC_nasal	Wuhan	Post_treatment	daily	DMSO	/	2	6.19897	5.94897	6.19897	6.13049	/	N	8.82025	8.16684	8.73526	8.65369	/	/	/	ns	ns
2021-01	MP009	hAEC_nasal	Wuhan	Post_treatment	daily	DMSO	/	3	4.94897	5.19897	4.94897	5.04914	/	N	6.96306	7.74028	7.33132	7.45545	/	/	/	ns	ns
2021-01	MP009	hAEC_nasal	Wuhan	Post_treatment	daily	DMSO	/	4	3.69897	3.69897	3.44897	3.63049	/	N	7.75022	7.6283	7.68934	7.69214	/	/	/	ns	ns
2021-01	MP009	hAEC_nasal	Wuhan	Post_treatment	daily	DMSO	/	5	3.44897	3.44897	3.69897	3.54914	/	N	7.92975	8.22537	7.21453	7.9534	/	/	/	ns	ns
2021-01	MP009	hAEC_nasal	Wuhan	Post_treatment	daily	DMSO	/	6	3.69897	3.19897	3.44897	3.49568	/	N	5.9587	non-amplified	7.4294	6.69	/	/	/	ns	ns
2021-01	MP009	hAEC_nasal	Wuhan	Post_treatment	daily	DMSO	/	7	below_titration_level	below_titration_level	below_titration_level	/	/	N	6.37926	6.60521	7.1079	6.80718	/	/	/	ns	ns
2021-01	MP009	hAEC_nasal	Wuhan	Post_treatment	daily	DMSO	/	8	3.19897	below_titration_level	below_titration_level	/	/	N	6.9607	5.58067	6.6431	6.66627	/	/	/	ns	ns
2021-02	MD0810	hAEC_bronchial	Wuhan	Pre_treatment	daily	Methylene_Blue_17	5	1	2.94897	2.19897	NR	2.71902	-0.622694	N	NR	NR	NR	/	/	/	/	https://doi.org/10.1016/j.crviro.2022.100019	Figure-S6
2021-02	MD0810	hAEC_bronchial	Wuhan	Pre_treatment	daily	Methylene_Blue_17	5	2	3.44897	3.69897	NR	3.59172	-1.75	Y	NR	NR	NR	/	/	/	/	https://doi.org/10.1016/j.crviro.2022.100019	Figure-S6
2021-02	MD0810	hAEC_bronchial	Wuhan	Pre_treatment	daily	Methylene_Blue_17	5	3	3.94897	4.19897	NR	4.09172	-2.42556	Y	NR	NR	NR	/	/	/	/	https://doi.org/10.1016/j.crviro.2022.100019	Figure-S6
2021-02	MD0810	hAEC_bronchial	Wuhan	Pre_treatment	daily	Methylene_Blue_17	5	4	4.19897	3.69897	NR	4.01727	-2.32444	Y	NR	NR	NR	/	/	/	/	https://doi.org/10.1016/j.crviro.2022.100019	Figure-S6
2021-02	MD0810	hAEC_bronchial	Wuhan	Pre_treatment	daily	Methylene_Blue_17	5	5	3.19897	2.94897	NR	3.09172	-2.25	Y	NR	NR	NR	/	/	/	/	https://doi.org/10.1016/j.crviro.2022.100019	Figure-S6
2021-02	MD0810	hAEC_bronchial	Wuhan	Pre_treatment	daily	Methylene_Blue_17	5	6	2.44897	below_titration_level	NR	/	/	Y	NR	NR	NR	/	/	/	/	https://doi.org/10.1016/j.crviro.2022.100019	Figure-S6
2021-02	MD0810	hAEC_bronchial	Wuhan	Pre_treatment	daily	Methylene_Blue_17	5	7	2.44897	below_titration_level	NR	/	/	Y	NR	NR	NR	/	/	/	/	https://doi.org/10.1016/j.crviro.2022.100019	Figure-S6
2021-02	MD0810	hAEC_bronchial	Wuhan	Pre_treatment	daily	Methylene_Blue_17	5	8	below_titration_level	below_titration_level	NR	/	/	Y	NR	NR	NR	/	/	/	/	https://doi.org/10.1016/j.crviro.2022.100019	Figure-S6
2021-02	MD0810	hAEC_bronchial	Wuhan	Pre_treatment	daily	Methylene_Blue_17	0.5	1	3.19897	2.44897	NR	2.96902	-0.372694	N	NR	NR	NR	/	/	/	/	https://doi.org/10.1016/j.crviro.2022.100019	Figure-S6
2021-02	MD0810	hAEC_bronchial	Wuhan	Pre_treatment	daily	Methylene_Blue_17	0.5	2	5.19897	4.69897	NR	5.01727	-0.324445	N	NR	NR	NR	/	/	/	/	https://doi.org/10.1016/j.crviro.2022.100019	Figure-S6
2021-02	MD0810	hAEC_bronchial	Wuhan	Pre_treatment	daily	Methylene_Blue_17	0.5	3	5.94897	5.19897	NR	5.71902	-0.798249	Y	NR	NR	NR	/	/	/	/	https://doi.org/10.1016/j.crviro.2022.100019	Figure-S6
2021-02	MD0810	hAEC_bronchial	Wuhan	Pre_treatment	daily	Methylene_Blue_17	0.5	4	5.44897	5.19897	NR	5.34172	-1	Y	NR	NR	NR	/	/	/	/	https://doi.org/10.1016/j.crviro.2022.100019	Figure-S6
2021-02	MD0810	hAEC_bronchial	Wuhan	Pre_treatment	daily	Methylene_Blue_17	0.5	5	4.94897	4.19897	NR	4.71902	-0.622694	N	NR	NR	NR	/	/	/	/	https://doi.org/10.1016/j.crviro.2022.100019	Figure-S6
2021-02	MD0810	hAEC_bronchial	Wuhan	Pre_treatment	daily	Methylene_Blue_17	0.5	6	3.1	3.2	NR	3.15287	-1	Y	NR	NR	NR	/	/	/	/	https://doi.org/10.1016/j.crviro.2022.100019	Figure-S6
2021-02	MD0810	hAEC_bronchial	Wuhan	Pre_treatment	daily	Methylene_Blue_17	0.5	7	3.44897	2.94897	NR	3.26727	-0.0744449	N	NR	NR	NR	/	/	/	/	https://doi.org/10.1016/j.crviro.2022.100019	Figure-S6
2021-02	MD0810	hAEC_bronchial	Wuhan	Pre_treatment	daily	Methylene_Blue_17	0.5	8	3.4	3.5	NR	3.45287	-0.138844	N	NR	NR	NR	/	/	/	/	https://doi.org/10.1016/j.crviro.2022.100019	Figure-S6
2021-02	MD0810	hAEC_bronchial	Wuhan	Pre_treatment	daily	Mycophenolic_Acid_31	10	1	2.19897	2.94897	NR	2.71902	-0.622694	N	NR	NR	NR	/	/	/	/	https://doi.org/10.1016/j.crviro.2022.100019	Figure-S6
2021-02	MD0810	hAEC_bronchial	Wuhan	Pre_treatment	daily	Mycophenolic_Acid_31	10	2	4	3.9	NR	3.95287	-1.38884	Y	NR	NR	NR	/	/	/	/	https://doi.org/10.1016/j.crviro.2022.100019	Figure-S6
2021-02	MD0810	hAEC_bronchial	Wuhan	Pre_treatment	daily	Mycophenolic_Acid_31	10	3	4.69897	5.19897	NR	5.01727	-1.5	Y	NR	NR	NR	/	/	/	/	https://doi.org/10.1016/j.crviro.2022.100019	Figure-S6
2021-02	MD0810	hAEC_bronchial	Wuhan	Pre_treatment	daily	Mycophenolic_Acid_31	10	4	5.1	5.2	NR	5.15287	-1.18884	Y	NR	NR	NR	/	/	/	/	https://doi.org/10.1016/j.crviro.2022.100019	Figure-S6
2021-02	MD0810	hAEC_bronchial	Wuhan	Pre_treatment	daily	Mycophenolic_Acid_31	10	5	4.69897	4.19897	NR	4.51727	-0.824445	Y	NR	NR	NR	/	/	/	/	https://doi.org/10.1016/j.crviro.2022.100019	Figure-S6
2021-02	MD0810	hAEC_bronchial	Wuhan	Pre_treatment	daily	Mycophenolic_Acid_31	10	6	3	2.9	NR	2.95287	-1.2	Y	NR	NR	NR	/	/	/	/	https://doi.org/10.1016/j.crviro.2022.100019	Figure-S6
2021-02	MD0810	hAEC_bronchial	Wuhan	Pre_treatment	daily	Mycophenolic_Acid_31	10	7	below_titration_level	below_titration_level	NR	/	/	Y	NR	NR	NR	/	/	/	/	https://doi.org/10.1016/j.crviro.2022.100019	Figure-S6
2021-02	MD0810	hAEC_bronchial	Wuhan	Pre_treatment	daily	Mycophenolic_Acid_31	10	8	2.94897	2.44897	NR	2.76727	-0.824445	Y	NR	NR	NR	/	/	/	/	https://doi.org/10.1016/j.crviro.2022.100019	Figure-S6
2021-02	MD0810	hAEC_bronchial	Wuhan	Pre_treatment	daily	Mycophenolic_Acid_31	1	1	2.69897	2.44897	NR	2.59172	-0.75	Y	NR	NR	NR	/	/	/	/	https://doi.org/10.1016/j.crviro.2022.100019	Figure-S6
2021-02	MD0810	hAEC_bronchial	Wuhan	Pre_treatment	daily	Mycophenolic_Acid_31	1	2	4.44897	3.94897	NR	4.26727	-1.07444	Y	NR	NR	NR	/	/	/	/	https://doi.org/10.1016/j.crviro.2022.100019	Figure-S6
2021-02	MD0810	hAEC_bronchial	Wuhan	Pre_treatment	daily	Mycophenolic_Acid_31	1	3	5.44897	5.69897	NR	5.59172	-0.925555	Y	NR	NR	NR	/	/	/	/	https://doi.org/10.1016/j.crviro.2022.100019	Figure-S6
2021-02	MD0810	hAEC_bronchial	Wuhan	Pre_treatment	daily	Mycophenolic_Acid_31	1	4	5.69897	6.19897	NR	6.01727	-0.324445	N	NR	NR	NR	/	/	/	/	https://doi.org/10.1016/j.crviro.2022.100019	Figure-S6
2021-02	MD0810	hAEC_bronchial	Wuhan	Pre_treatment	daily	Mycophenolic_Acid_31	1	5	4.19897	5.69897	NR	5.41146	0.069745	N	NR	NR	NR	/	/	/	/	https://doi.org/10.1016/j.crviro.2022.100019	Figure-S6
2021-02	MD0810	hAEC_bronchial	Wuhan	Pre_treatment	daily	Mycophenolic_Acid_31	1	6	3.94897	2.69897	NR	3.6717	-0.481172	N	NR	NR	NR	/	/	/	/	https://doi.org/10.1016/j.crviro.2022.100019	Figure-S6
2021-02	MD0810	hAEC_bronchial	Wuhan	Pre_treatment	daily	Mycophenolic_Acid_31	1	7	2.44897	2.44897	NR	2.44897	-0.892746	Y	NR	NR	NR	/	/	/	/	https://doi.org/10.1016/j.crviro.2022.100019	Figure-S6
2021-02	MD0810	hAEC_bronchial	Wuhan	Pre_treatment	daily	Mycophenolic_Acid_31	1	8	3.2	3.1	NR	3.15287	-0.438844	N	NR	NR	NR	/	/	/	/	https://doi.org/10.1016/j.crviro.2022.100019	Figure-S6
2021-02	MD0810	hAEC_bronchial	Wuhan	Pre_treatment	daily	A0001_52	10	1	2.69897	3.69897	NR	3.43933	0.0976168	N	NR	NR	NR	/	/	/	/	ns	ns
2021-02	MD0810	hAEC_bronchial	Wuhan	Pre_treatment	daily	A0001_52	10	2	5.44897	5.19897	NR	5.34172	0	N	NR	NR	NR	/	/	/	/	ns	ns
2021-02	MD0810	hAEC_bronchial	Wuhan	Pre_treatment	daily	A0001_52	10	3	6.19897	6.44897	NR	6.34172	-0.175555	N	NR	NR	NR	/	/	/	/	ns	ns
2021-02	MD0810	hAEC_bronchial	Wuhan	Pre_treatment	daily	A0001_52	10	4	6.19897	5.69897	NR	6.01727	-0.324445	N	NR	NR	NR	/	/	/	/	ns	ns
2021-02	MD0810	hAEC_bronchial	Wuhan	Pre_treatment	daily	A0001_52	10	5	4.94897	5.19897	NR	5.09172	-0.25	N	NR	NR	NR	/	/	/	/	ns	ns
2021-02	MD0810	hAEC_bronchial	Wuhan	Pre_treatment	daily	A0001_52	10	6	3.1	3.2	NR	3.15287	-1	Y	NR	NR	NR	/	/	/	/	ns	ns
2021-02	MD0810	hAEC_bronchial	Wuhan	Pre_treatment	daily	A0001_52	10	7	2.94897	3.19897	NR	3.09172	-0.25	N	NR	NR	NR	/	/	/	/	ns	ns
2021-02	MD0810	hAEC_bronchial	Wuhan	Pre_treatment	daily	A0001_52	10	8	3.4	3.5	NR	3.45287	-0.138844	N	NR	NR	NR	/	/	/	/	ns	ns
2021-02	MD0810	hAEC_bronchial	Wuhan	Post_treatment	Untreated	Methylene_Blue_17	5	1	3.1	3.2	NR	3.15287	-0.188844	N	NR	NR	NR	/	/	/	/	https://doi.org/10.1016/j.crviro.2022.100019	Figure-S6
2021-02	MD0810	hAEC_bronchial	Wuhan	Post_treatment	daily	Methylene_Blue_17	5	2	3.44897	3.19897	NR	3.34172	-2	Y	NR	NR	NR	/	/	/	/	https://doi.org/10.1016/j.crviro.2022.100019	Figure-S6
2021-02	MD0810	hAEC_bronchial	Wuhan	Post_treatment	daily	Methylene_Blue_17	5	3	4.19897	3.94897	NR	4.09172	-2.42556	Y	NR	NR	NR	/	/	/	/	https://doi.org/10.1016/j.crviro.2022.100019	Figure-S6
2021-02	MD0810	hAEC_bronchial	Wuhan	Post_treatment	daily	Methylene_Blue_17	5	4	3.69897	3.94897	NR	3.84172	-2.5	Y	NR	NR	NR	/	/	/	/	https://doi.org/10.1016/j.crviro.2022.100019	Figure-S6
2021-02	MD0810	hAEC_bronchial	Wuhan	Post_treatment	daily	Methylene_Blue_17	5	5	3.19897	3.94897	NR	3.71902	-1.62269	Y	NR	NR	NR	/	/	/	/	https://doi.org/10.1016/j.crviro.2022.100019	Figure-S6
2021-02	MD0810	hAEC_bronchial	Wuhan	Post_treatment	daily	Methylene_Blue_17	5	6	below_titration_level	below_titration_level	NR	/	/	Y	NR	NR	NR	/	/	/	/	https://doi.org/10.1016/j.crviro.2022.100019	Figure-S6
2021-02	MD0810	hAEC_bronchial	Wuhan	Post_treatment	daily	Methylene_Blue_17	5	7	below_titration_level	below_titration_level	NR	/	/	Y	NR	NR	NR	/	/	/	/	https://doi.org/10.1016/j.crviro.2022.100019	Figure-S6
2021-02	MD0810	hAEC_bronchial	Wuhan	Post_treatment	daily	Methylene_Blue_17	5	8	below_titration_level	below_titration_level	NR	/	/	Y	NR	NR	NR	/	/	/	/	https://doi.org/10.1016/j.crviro.2022.100019	Figure-S6
2021-02	MD0810	hAEC_bronchial	Wuhan	Post_treatment	Untreated	Methylene_Blue_17	0.5	1	3.19897	3.69897	NR	3.51727	0.175555	N	NR	NR	NR	/	/	/	/	https://doi.org/10.1016/j.crviro.2022.100019	Figure-S6
2021-02	MD0810	hAEC_bronchial	Wuhan	Post_treatment	daily	Methylene_Blue_17	0.5	2	4.4	4.5	NR	4.45287	-0.888844	Y	NR	NR	NR	/	/	/	/	https://doi.org/10.1016/j.crviro.2022.100019	Figure-S6
2021-02	MD0810	hAEC_bronchial	Wuhan	Post_treatment	daily	Methylene_Blue_17	0.5	3	4.69897	5.69897	NR	5.43933	-1.07794	Y	NR	NR	NR	/	/	/	/	https://doi.org/10.1016/j.crviro.2022.100019	Figure-S6
2021-02	MD0810	hAEC_bronchial	Wuhan	Post_treatment	daily	Methylene_Blue_17	0.5	4	6.44897	5.69897	NR	6.21902	-0.122694	N	NR	NR	NR	/	/	/	/	https://doi.org/10.1016/j.crviro.2022.100019	Figure-S6
2021-02	MD0810	hAEC_bronchial	Wuhan	Post_treatment	daily	Methylene_Blue_17	0.5	5	5.19897	5.44897	NR	5.34172	0	N	NR	NR	NR	/	/	/	/	https://doi.org/10.1016/j.crviro.2022.100019	Figure-S6
2021-02	MD0810	hAEC_bronchial	Wuhan	Post_treatment	daily	Methylene_Blue_17	0.5	6	below_titration_level	2.44897	NR	/	/	Y	NR	NR	NR	/	/	/	/	https://doi.org/10.1016/j.crviro.2022.100019	Figure-S6
2021-02	MD0810	hAEC_bronchial	Wuhan	Post_treatment	daily	Methylene_Blue_17	0.5	7	below_titration_level	2.44897	NR	/	/	Y	NR	NR	NR	/	/	/	/	https://doi.org/10.1016/j.crviro.2022.100019	Figure-S6
2021-02	MD0810	hAEC_bronchial	Wuhan	Post_treatment	daily	Methylene_Blue_17	0.5	8	2.69897	2.94897	NR	2.84172	-0.75	Y	NR	NR	NR	/	/	/	/	https://doi.org/10.1016/j.crviro.2022.100019	Figure-S6
2021-02	MD0810	hAEC_bronchial	Wuhan	Post_treatment	Untreated	Mycophenolic_Acid_31	10	1	2.94897	3.19897	NR	3.09172	-0.25	N	NR	NR	NR	/	/	/	/	https://doi.org/10.1016/j.crviro.2022.100019	Figure-S6
2021-02	MD0810	hAEC_bronchial	Wuhan	Post_treatment	daily	Mycophenolic_Acid_31	10	2	4.19897	4.44897	NR	4.34172	-1	Y	NR	NR	NR	/	/	/	/	https://doi.org/10.1016/j.crviro.2022.100019	Figure-S6
2021-02	MD0810	hAEC_bronchial	Wuhan	Post_treatment	daily	Mycophenolic_Acid_31	10	3	4.7	4.6	NR	4.65287	-1.8644	Y	NR	NR	NR	/	/	/	/	https://doi.org/10.1016/j.crviro.2022.100019	Figure-S6
2021-02	MD0810	hAEC_bronchial	Wuhan	Post_treatment	daily	Mycophenolic_Acid_31	10	4	4.94897	5.44897	NR	5.26727	-1.07444	Y	NR	NR	NR	/	/	/	/	https://doi.org/10.1016/j.crviro.2022.100019	Figure-S6
2021-02	MD0810	hAEC_bronchial	Wuhan	Post_treatment	daily	Mycophenolic_Acid_31	10	5	4.5	4.4	NR	4.45287	-0.888844	Y	NR	NR	NR	/	/	/	/	https://doi.org/10.1016/j.crviro.2022.100019	Figure-S6
2021-02	MD0810	hAEC_bronchial	Wuhan	Post_treatment	daily	Mycophenolic_Acid_31	10	6	3.19897	2.44897	NR	2.96902	-1.18385	Y	NR	NR	NR	/	/	/	/	https://doi.org/10.1016/j.crviro.2022.100019	Figure-S6
2021-02	MD0810	hAEC_bronchial	Wuhan	Post_treatment	daily	Mycophenolic_Acid_31	10	7	2.69897	2.94897	NR	2.84172	-0.5	N	NR	NR	NR	/	/	/	/	https://doi.org/10.1016/j.crviro.2022.100019	Figure-S6
2021-02	MD0810	hAEC_bronchial	Wuhan	Post_treatment	daily	Mycophenolic_Acid_31	10	8	below_titration_level	2.44897	NR	/	/	Y	NR	NR	NR	/	/	/	/	https://doi.org/10.1016/j.crviro.2022.100019	Figure-S6
2021-02	MD0810	hAEC_bronchial	Wuhan	Post_treatment	Untreated	Mycophenolic_Acid_31	1	1	3.2	3.1	NR	3.15287	-0.188844	N	NR	NR	NR	/	/	/	/	https://doi.org/10.1016/j.crviro.2022.100019	Figure-S6
2021-02	MD0810	hAEC_bronchial	Wuhan	Post_treatment	daily	Mycophenolic_Acid_31	1	2	3.94897	4.94897	NR	4.68933	-0.652383	N	NR	NR	NR	/	/	/	/	https://doi.org/10.1016/j.crviro.2022.100019	Figure-S6
2021-02	MD0810	hAEC_bronchial	Wuhan	Post_treatment	daily	Mycophenolic_Acid_31	1	3	5.69897	6.19897	NR	6.01727	-0.5	N	NR	NR	NR	/	/	/	/	https://doi.org/10.1016/j.crviro.2022.100019	Figure-S6
2021-02	MD0810	hAEC_bronchial	Wuhan	Post_treatment	daily	Mycophenolic_Acid_31	1	4	6.19897	5.44897	NR	5.96902	-0.372694	N	NR	NR	NR	/	/	/	/	https://doi.org/10.1016/j.crviro.2022.100019	Figure-S6
2021-02	MD0810	hAEC_bronchial	Wuhan	Post_treatment	daily	Mycophenolic_Acid_31	1	5	5.94897	4.69897	NR	5.6717	0.329984	N	NR	NR	NR	/	/	/	/	https://doi.org/10.1016/j.crviro.2022.100019	Figure-S6
2021-02	MD0810	hAEC_bronchial	Wuhan	Post_treatment	daily	Mycophenolic_Acid_31	1	6	4.19897	3.19897	NR	3.93933	-0.213539	N	NR	NR	NR	/	/	/	/	https://doi.org/10.1016/j.crviro.2022.100019	Figure-S6
2021-02	MD0810	hAEC_bronchial	Wuhan	Post_treatment	daily	Mycophenolic_Acid_31	1	7	3.19897	2.94897	NR	3.09172	-0.25	N	NR	NR	NR	/	/	/	/	https://doi.org/10.1016/j.crviro.2022.100019	Figure-S6
2021-02	MD0810	hAEC_bronchial	Wuhan	Post_treatment	daily	Mycophenolic_Acid_31	1	8	2.69897	3.19897	NR	3.01727	-0.574445	N	NR	NR	NR	/	/	/	/	https://doi.org/10.1016/j.crviro.2022.100019	Figure-S6
2021-02	MD0810	hAEC_bronchial	Wuhan	Post_treatment	Untreated	A0001_52	10	1	3.44897	2.94897	NR	3.26727	-0.0744449	N	NR	NR	NR	/	/	/	/	ns	ns
2021-02	MD0810	hAEC_bronchial	Wuhan	Post_treatment	daily	A0001_52	10	2	4.69897	4.94897	NR	4.84172	-0.5	N	NR	NR	NR	/	/	/	/	ns	ns
2021-02	MD0810	hAEC_bronchial	Wuhan	Post_treatment	daily	A0001_52	10	3	5.69897	6.19897	NR	6.01727	-0.5	N	NR	NR	NR	/	/	/	/	ns	ns
2021-02	MD0810	hAEC_bronchial	Wuhan	Post_treatment	daily	A0001_52	10	4	6.44897	5.94897	NR	6.26727	-0.0744449	N	NR	NR	NR	/	/	/	/	ns	ns
2021-02	MD0810	hAEC_bronchial	Wuhan	Post_treatment	daily	A0001_52	10	5	5.19897	5.44897	NR	5.34172	0	N	NR	NR	NR	/	/	/	/	ns	ns
2021-02	MD0810	hAEC_bronchial	Wuhan	Post_treatment	daily	A0001_52	10	6	4.19897	3.44897	NR	3.96902	-0.18385	N	NR	NR	NR	/	/	/	/	ns	ns
2021-02	MD0810	hAEC_bronchial	Wuhan	Post_treatment	daily	A0001_52	10	7	3.94897	3.19897	NR	3.71902	0.377306	N	NR	NR	NR	/	/	/	/	ns	ns
2021-02	MD0810	hAEC_bronchial	Wuhan	Post_treatment	daily	A0001_52	10	8	3.4	3.5	NR	3.45287	-0.138844	N	NR	NR	NR	/	/	/	/	ns	ns
2021-02	MD0810	hAEC_bronchial	Wuhan	Post_treatment	Untreated	DMSO	/	1	3.19897	3.44897	NR	3.34172	/	/	NR	NR	NR	/	/	/	/	https://doi.org/10.1016/j.crviro.2022.100019	Figure-S6
2021-02	MD0810	hAEC_bronchial	Wuhan	Post_treatment	daily	DMSO	/	2	5.44897	5.19897	NR	5.34172	/	/	NR	NR	NR	/	/	/	/	https://doi.org/10.1016/j.crviro.2022.100019	Figure-S6
2021-02	MD0810	hAEC_bronchial	Wuhan	Post_treatment	daily	DMSO	/	3	6.69897	6.19897	NR	6.51727	/	/	NR	NR	NR	/	/	/	/	https://doi.org/10.1016/j.crviro.2022.100019	Figure-S6
2021-02	MD0810	hAEC_bronchial	Wuhan	Post_treatment	daily	DMSO	/	4	6.19897	6.44897	NR	6.34172	/	/	NR	NR	NR	/	/	/	/	https://doi.org/10.1016/j.crviro.2022.100019	Figure-S6
2021-02	MD0810	hAEC_bronchial	Wuhan	Post_treatment	daily	DMSO	/	5	5.44897	5.19897	NR	5.34172	/	/	NR	NR	NR	/	/	/	/	https://doi.org/10.1016/j.crviro.2022.100019	Figure-S6
2021-02	MD0810	hAEC_bronchial	Wuhan	Post_treatment	daily	DMSO	/	6	4.1	4.2	NR	4.15287	/	/	NR	NR	NR	/	/	/	/	https://doi.org/10.1016/j.crviro.2022.100019	Figure-S6
2021-02	MD0810	hAEC_bronchial	Wuhan	Post_treatment	daily	DMSO	/	7	3.19897	3.44897	NR	3.34172	/	/	NR	NR	NR	/	/	/	/	https://doi.org/10.1016/j.crviro.2022.100019	Figure-S6
2021-02	MD0810	hAEC_bronchial	Wuhan	Post_treatment	daily	DMSO	/	8	3.69897	3.44897	NR	3.59172	/	/	NR	NR	NR	/	/	/	/	https://doi.org/10.1016/j.crviro.2022.100019	Figure-S6
2021-04	MP009	hAEC_nasal	Wuhan	Pre_treatment	daily	Posaconazole_12	20	1	2.69897	2.69897	NR	2.69897	-1.3183	Y	NR	NR	NR	/	/	/	/	https://doi.org/10.1016/j.crviro.2022.100019	Figure-5 and S4
2021-04	MP009	hAEC_nasal	Wuhan	Pre_treatment	daily	Posaconazole_12	20	2	5.44897	4.44897	NR	5.18933	-0.827938	Y	NR	NR	NR	/	/	/	/	https://doi.org/10.1016/j.crviro.2022.100019	Figure-5 and S4
2021-04	MP009	hAEC_nasal	Wuhan	Pre_treatment	daily	Posaconazole_12	20	3	4.44897	4.94897	NR	4.76727	-0.648354	N	NR	NR	NR	/	/	/	/	https://doi.org/10.1016/j.crviro.2022.100019	Figure-5 and S4
2021-04	MP009	hAEC_nasal	Wuhan	Pre_treatment	daily	Posaconazole_12	20	4	5.19897	4.44897	NR	4.96902	0.0200519	N	NR	NR	NR	/	/	/	/	https://doi.org/10.1016/j.crviro.2022.100019	Figure-5 and S4
2021-04	MP009	hAEC_nasal	Wuhan	Pre_treatment	daily	Posaconazole_12	20	5	3.44897	3.19897	NR	3.34172	-0.431163	N	NR	NR	NR	/	/	/	/	https://doi.org/10.1016/j.crviro.2022.100019	Figure-5 and S4
2021-04	MP009	hAEC_nasal	Wuhan	Pre_treatment	daily	Posaconazole_12	20	6	3.19897	3.44897	NR	3.34172	0	N	NR	NR	NR	/	/	/	/	https://doi.org/10.1016/j.crviro.2022.100019	Figure-5 and S4
2021-04	MP009	hAEC_nasal	Wuhan	Pre_treatment	daily	Posaconazole_12	20	7	below_titration_level	2.44897	NR	/	/	Y	NR	NR	NR	/	/	/	/	https://doi.org/10.1016/j.crviro.2022.100019	Figure-5 and S4
2021-04	MP009	hAEC_nasal	Wuhan	Pre_treatment	daily	Posaconazole_12	20	8	3.94897	4.19897	NR	4.09172	-1.25	Y	NR	NR	NR	/	/	/	/	https://doi.org/10.1016/j.crviro.2022.100019	Figure-5 and S4
2021-04	MP009	hAEC_nasal	Wuhan	Pre_treatment	daily	Posaconazole_12	5	1	2.44897	2.44897	NR	2.44897	-1.5683	Y	NR	NR	NR	/	/	/	/	https://doi.org/10.1016/j.crviro.2022.100019	Figure-5 and S4
2021-04	MP009	hAEC_nasal	Wuhan	Pre_treatment	daily	Posaconazole_12	5	2	3.19897	3.44897	NR	3.34172	-2.67556	Y	NR	NR	NR	/	/	/	/	https://doi.org/10.1016/j.crviro.2022.100019	Figure-5 and S4
2021-04	MP009	hAEC_nasal	Wuhan	Pre_treatment	daily	Posaconazole_12	5	3	4.19897	3.44897	NR	3.96902	-1.4466	Y	NR	NR	NR	/	/	/	/	https://doi.org/10.1016/j.crviro.2022.100019	Figure-5 and S4
2021-04	MP009	hAEC_nasal	Wuhan	Pre_treatment	daily	Posaconazole_12	5	4	3.19897	3.44897	NR	3.34172	-1.60725	Y	NR	NR	NR	/	/	/	/	https://doi.org/10.1016/j.crviro.2022.100019	Figure-5 and S4
2021-04	MP009	hAEC_nasal	Wuhan	Pre_treatment	daily	Posaconazole_12	5	5	3.19897	2.94897	NR	3.09172	-0.681163	N	NR	NR	NR	/	/	/	/	https://doi.org/10.1016/j.crviro.2022.100019	Figure-5 and S4
2021-04	MP009	hAEC_nasal	Wuhan	Pre_treatment	daily	Posaconazole_12	5	6	3.19897	3.44897	NR	3.34172	0	N	NR	NR	NR	/	/	/	/	https://doi.org/10.1016/j.crviro.2022.100019	Figure-5 and S4
2021-04	MP009	hAEC_nasal	Wuhan	Pre_treatment	daily	Posaconazole_12	5	7	4.44897	4.44897	NR	4.44897	0.107254	N	NR	NR	NR	/	/	/	/	https://doi.org/10.1016/j.crviro.2022.100019	Figure-5 and S4
2021-04	MP009	hAEC_nasal	Wuhan	Pre_treatment	daily	Posaconazole_12	5	8	5.94897	5.94897	NR	5.94897	0.607254	N	NR	NR	NR	/	/	/	/	https://doi.org/10.1016/j.crviro.2022.100019	Figure-5 and S4
2021-04	MP009	hAEC_nasal	Wuhan	Pre_treatment	daily	MLN4924_32	10	1	3.69897	3.69897	NR	3.69897	-0.318301	N	NR	NR	NR	/	/	/	Toxic	ns	ns
2021-04	MP009	hAEC_nasal	Wuhan	Pre_treatment	daily	MLN4924_32	10	2	NR	NR	NR	/	/	/	NR	NR	NR	/	/	/	Toxic	ns	ns
2021-04	MP009	hAEC_nasal	Wuhan	Pre_treatment	daily	MLN4924_32	10	3	6.19897	6.19897	NR	6.19897	0.783345	N	NR	NR	NR	/	/	/	Toxic	ns	ns
2021-04	MP009	hAEC_nasal	Wuhan	Pre_treatment	daily	MLN4924_32	10	4	NR	NR	NR	/	/	/	NR	NR	NR	/	/	/	Toxic	ns	ns
2021-04	MP009	hAEC_nasal	Wuhan	Pre_treatment	daily	MLN4924_32	10	5	5.69897	5.44897	NR	5.59172	1.81884	N	NR	NR	NR	/	/	/	Toxic	ns	ns
2021-04	MP009	hAEC_nasal	Wuhan	Pre_treatment	daily	MLN4924_32	10	6	NR	NR	NR	/	/	/	NR	NR	NR	/	/	/	Toxic	ns	ns
2021-04	MP009	hAEC_nasal	Wuhan	Pre_treatment	daily	MLN4924_32	10	7	6.44897	6.19897	NR	6.34172	2	N	NR	NR	NR	/	/	/	Toxic	ns	ns
2021-04	MP009	hAEC_nasal	Wuhan	Pre_treatment	daily	MLN4924_32	10	8	NR	NR	NR	/	/	/	NR	NR	NR	/	/	/	Toxic	ns	ns
2021-04	MP009	hAEC_nasal	Wuhan	Pre_treatment	daily	MLN4924_32	1	1	3.69897	3.19897	NR	3.51727	-0.5	N	NR	NR	NR	/	/	/	Toxic	ns	ns
2021-04	MP009	hAEC_nasal	Wuhan	Pre_treatment	daily	MLN4924_32	1	2	NR	NR	NR	/	/	/	NR	NR	NR	/	/	/	Toxic	ns	ns
2021-04	MP009	hAEC_nasal	Wuhan	Pre_treatment	daily	MLN4924_32	1	3	6.44897	5.94897	NR	6.26727	0.851646	N	NR	NR	NR	/	/	/	Toxic	ns	ns
2021-04	MP009	hAEC_nasal	Wuhan	Pre_treatment	daily	MLN4924_32	1	4	NR	NR	NR	/	/	/	NR	NR	NR	/	/	/	Toxic	ns	ns
2021-04	MP009	hAEC_nasal	Wuhan	Pre_treatment	daily	MLN4924_32	1	5	5.44897	5.44897	NR	5.44897	1.67609	N	NR	NR	NR	/	/	/	Toxic	ns	ns
2021-04	MP009	hAEC_nasal	Wuhan	Pre_treatment	daily	MLN4924_32	1	6	NR	NR	NR	/	/	/	NR	NR	NR	/	/	/	Toxic	ns	ns
2021-04	MP009	hAEC_nasal	Wuhan	Pre_treatment	daily	MLN4924_32	1	7	5.44897	5.69897	NR	5.59172	1.25	N	NR	NR	NR	/	/	/	Toxic	ns	ns
2021-04	MP009	hAEC_nasal	Wuhan	Pre_treatment	daily	MLN4924_32	1	8	NR	NR	NR	/	/	/	NR	NR	NR	/	/	/	Toxic	ns	ns
2021-04	MP009	hAEC_nasal	Wuhan	Pre_treatment	daily	Ro48-8071_44	5	1	4.44897	4.19897	NR	4.34172	0.324445	N	NR	NR	NR	/	/	/	Toxic	ns	ns
2021-04	MP009	hAEC_nasal	Wuhan	Pre_treatment	daily	Ro48-8071_44	5	2	5.94897	5.44897	NR	5.76727	-0.25	N	NR	NR	NR	/	/	/	Toxic	ns	ns
2021-04	MP009	hAEC_nasal	Wuhan	Pre_treatment	daily	Ro48-8071_44	5	3	5.69897	5.19897	NR	5.51727	0.101646	N	NR	NR	NR	/	/	/	Toxic	ns	ns
2021-04	MP009	hAEC_nasal	Wuhan	Pre_treatment	daily	Ro48-8071_44	5	4	5.19897	4.69897	NR	5.01727	0.0683011	N	NR	NR	NR	/	/	/	Toxic	ns	ns
2021-04	MP009	hAEC_nasal	Wuhan	Pre_treatment	daily	Ro48-8071_44	5	5	5.19897	5.19897	NR	5.19897	1.42609	N	NR	NR	NR	/	/	/	Toxic	ns	ns
2021-04	MP009	hAEC_nasal	Wuhan	Pre_treatment	daily	Ro48-8071_44	5	6	3.19897	3.69897	NR	3.51727	0.175555	N	NR	NR	NR	/	/	/	Toxic	ns	ns
2021-04	MP009	hAEC_nasal	Wuhan	Pre_treatment	daily	Ro48-8071_44	5	7	6.19897	6.69897	NR	6.51727	2.17556	N	NR	NR	NR	/	/	/	Toxic	ns	ns
2021-04	MP009	hAEC_nasal	Wuhan	Pre_treatment	daily	Ro48-8071_44	5	8	below_titration_level	below_titration_level	NR	/	/	Y	NR	NR	NR	/	/	/	Toxic	ns	ns
2021-04	MP009	hAEC_nasal	Wuhan	Pre_treatment	daily	Ro48-8071_44	1	1	3.94897	3.69897	NR	3.84172	-0.175555	N	NR	NR	NR	/	/	/	/	ns	ns
2021-04	MP009	hAEC_nasal	Wuhan	Pre_treatment	daily	Ro48-8071_44	1	2	6.44897	6.19897	NR	6.34172	0.324445	N	NR	NR	NR	/	/	/	/	ns	ns
2021-04	MP009	hAEC_nasal	Wuhan	Pre_treatment	daily	Ro48-8071_44	1	3	5.94897	4.94897	NR	5.68933	0.273708	N	NR	NR	NR	/	/	/	/	ns	ns
2021-04	MP009	hAEC_nasal	Wuhan	Pre_treatment	daily	Ro48-8071_44	1	4	5.19897	4.19897	NR	4.93933	-0.00963731	N	NR	NR	NR	/	/	/	/	ns	ns
2021-04	MP009	hAEC_nasal	Wuhan	Pre_treatment	daily	Ro48-8071_44	1	5	4.94897	3.94897	NR	4.68933	0.916454	N	NR	NR	NR	/	/	/	/	ns	ns
2021-04	MP009	hAEC_nasal	Wuhan	Pre_treatment	daily	Ro48-8071_44	1	6	3.19897	3.44897	NR	3.34172	0	N	NR	NR	NR	/	/	/	/	ns	ns
2021-04	MP009	hAEC_nasal	Wuhan	Pre_treatment	daily	Ro48-8071_44	1	7	6.44897	5.94897	NR	6.26727	1.92556	N	NR	NR	NR	/	/	/	/	ns	ns
2021-04	MP009	hAEC_nasal	Wuhan	Pre_treatment	daily	Ro48-8071_44	1	8	6.44897	6.19897	NR	6.34172	1	N	NR	NR	NR	/	/	/	/	ns	ns
2021-04	MP009	hAEC_nasal	Wuhan	Post_treatment	Untreated	Posaconazole_12	50	1	3.69897	3.94897	NR	3.84172	-0.175555	N	NR	NR	NR	/	/	/	/	ns	ns
2021-04	MP009	hAEC_nasal	Wuhan	Post_treatment	daily	Posaconazole_12	50	2	5.69897	5.44897	NR	5.59172	-0.425555	N	NR	NR	NR	/	/	/	/	ns	ns
2021-04	MP009	hAEC_nasal	Wuhan	Post_treatment	daily	Posaconazole_12	50	3	4.94897	5.69897	NR	5.46902	0.0533969	N	NR	NR	NR	/	/	/	/	ns	ns
2021-04	MP009	hAEC_nasal	Wuhan	Post_treatment	daily	Posaconazole_12	50	4	4.94897	5.44897	NR	5.26727	0.318301	N	NR	NR	NR	/	/	/	/	ns	ns
2021-04	MP009	hAEC_nasal	Wuhan	Post_treatment	daily	Posaconazole_12	50	5	3.69897	3.19897	NR	3.51727	-0.255608	N	NR	NR	NR	/	/	/	/	ns	ns
2021-04	MP009	hAEC_nasal	Wuhan	Post_treatment	daily	Posaconazole_12	50	6	3.44897	2.94897	NR	3.26727	-0.0744449	N	NR	NR	NR	/	/	/	/	ns	ns
2021-04	MP009	hAEC_nasal	Wuhan	Post_treatment	daily	Posaconazole_12	50	7	3.69897	3.69897	NR	3.69897	-0.642746	N	NR	NR	NR	/	/	/	/	ns	ns
2021-04	MP009	hAEC_nasal	Wuhan	Post_treatment	daily	Posaconazole_12	50	8	4.19897	3.94897	NR	4.09172	-1.25	Y	NR	NR	NR	/	/	/	/	ns	ns
2021-04	MP009	hAEC_nasal	Wuhan	Post_treatment	Untreated	Posaconazole_12	20	1	3.44897	3.94897	NR	3.76727	-0.25	N	NR	NR	NR	/	/	/	/	https://doi.org/10.1016/j.crviro.2022.100019	Figure-5 and S4
2021-04	MP009	hAEC_nasal	Wuhan	Post_treatment	daily	Posaconazole_12	20	2	4.19897	4.69897	NR	4.51727	-1.5	Y	NR	NR	NR	/	/	/	/	https://doi.org/10.1016/j.crviro.2022.100019	Figure-5 and S4
2021-04	MP009	hAEC_nasal	Wuhan	Post_treatment	daily	Posaconazole_12	20	3	4.44897	4.19897	NR	4.34172	-1.07391	Y	NR	NR	NR	/	/	/	/	https://doi.org/10.1016/j.crviro.2022.100019	Figure-5 and S4
2021-04	MP009	hAEC_nasal	Wuhan	Post_treatment	daily	Posaconazole_12	20	4	4.19897	3.94897	NR	4.09172	-0.857254	Y	NR	NR	NR	/	/	/	/	https://doi.org/10.1016/j.crviro.2022.100019	Figure-5 and S4
2021-04	MP009	hAEC_nasal	Wuhan	Post_treatment	daily	Posaconazole_12	20	5	2.69897	2.44897	NR	2.59172	-1.18116	Y	NR	NR	NR	/	/	/	/	https://doi.org/10.1016/j.crviro.2022.100019	Figure-5 and S4
2021-04	MP009	hAEC_nasal	Wuhan	Post_treatment	daily	Posaconazole_12	20	6	2.44897	2.69897	NR	2.59172	-0.75	Y	NR	NR	NR	/	/	/	/	https://doi.org/10.1016/j.crviro.2022.100019	Figure-5 and S4
2021-04	MP009	hAEC_nasal	Wuhan	Post_treatment	daily	Posaconazole_12	20	7	below_titration_level	below_titration_level	NR	/	/	Y	NR	NR	NR	/	/	/	/	https://doi.org/10.1016/j.crviro.2022.100019	Figure-5 and S4
2021-04	MP009	hAEC_nasal	Wuhan	Post_treatment	daily	Posaconazole_12	20	8	3.19897	3.44897	NR	3.34172	-2	Y	NR	NR	NR	/	/	/	/	https://doi.org/10.1016/j.crviro.2022.100019	Figure-5 and S4
2021-04	MP009	hAEC_nasal	Wuhan	Post_treatment	Untreated	Posaconazole_12	5	1	3.69897	3.69897	NR	3.69897	-0.318301	N	NR	NR	NR	/	/	/	/	https://doi.org/10.1016/j.crviro.2022.100019	Figure-5 and S4
2021-04	MP009	hAEC_nasal	Wuhan	Post_treatment	daily	Posaconazole_12	5	2	5.94897	5.69897	NR	5.84172	-0.175555	N	NR	NR	NR	/	/	/	/	https://doi.org/10.1016/j.crviro.2022.100019	Figure-5 and S4
2021-04	MP009	hAEC_nasal	Wuhan	Post_treatment	daily	Posaconazole_12	5	3	5.19897	4.94897	NR	5.09172	-0.323909	N	NR	NR	NR	/	/	/	/	https://doi.org/10.1016/j.crviro.2022.100019	Figure-5 and S4
2021-04	MP009	hAEC_nasal	Wuhan	Post_treatment	daily	Posaconazole_12	5	4	5.19897	4.94897	NR	5.09172	0.142746	N	NR	NR	NR	/	/	/	/	https://doi.org/10.1016/j.crviro.2022.100019	Figure-5 and S4
2021-04	MP009	hAEC_nasal	Wuhan	Post_treatment	daily	Posaconazole_12	5	5	3.44897	3.44897	NR	3.44897	-0.323909	N	NR	NR	NR	/	/	/	/	https://doi.org/10.1016/j.crviro.2022.100019	Figure-5 and S4
2021-04	MP009	hAEC_nasal	Wuhan	Post_treatment	daily	Posaconazole_12	5	6	2.94897	3.44897	NR	3.26727	-0.0744449	N	NR	NR	NR	/	/	/	/	https://doi.org/10.1016/j.crviro.2022.100019	Figure-5 and S4
2021-04	MP009	hAEC_nasal	Wuhan	Post_treatment	daily	Posaconazole_12	5	7	2.69897	2.69897	NR	2.69897	-1.64275	Y	NR	NR	NR	/	/	/	/	https://doi.org/10.1016/j.crviro.2022.100019	Figure-5 and S4
2021-04	MP009	hAEC_nasal	Wuhan	Post_treatment	daily	Posaconazole_12	5	8	3.69897	3.19897	NR	3.51727	-1.82444	Y	NR	NR	NR	/	/	/	/	https://doi.org/10.1016/j.crviro.2022.100019	Figure-5 and S4
2021-04	MP009	hAEC_nasal	Wuhan	Post_treatment	Untreated	MLN4924_32	10	1	3.94897	3.69897	NR	3.84172	-0.175555	N	NR	NR	NR	/	/	/	/	ns	ns
2021-04	MP009	hAEC_nasal	Wuhan	Post_treatment	daily	MLN4924_32	10	2	NR	NR	NR	/	/	/	NR	NR	NR	/	/	/	Toxic	ns	ns
2021-04	MP009	hAEC_nasal	Wuhan	Post_treatment	daily	MLN4924_32	10	3	5.19897	5.69897	NR	5.51727	0.101646	N	NR	NR	NR	/	/	/	Toxic	ns	ns
2021-04	MP009	hAEC_nasal	Wuhan	Post_treatment	daily	MLN4924_32	10	4	NR	NR	NR	/	/	/	NR	NR	NR	/	/	/	Toxic	ns	ns
2021-04	MP009	hAEC_nasal	Wuhan	Post_treatment	daily	MLN4924_32	10	5	5.69897	5.19897	NR	5.51727	1.74439	N	NR	NR	NR	/	/	/	Toxic	ns	ns
2021-04	MP009	hAEC_nasal	Wuhan	Post_treatment	daily	MLN4924_32	10	6	NR	NR	NR	/	/	/	NR	NR	NR	/	/	/	Toxic	ns	ns
2021-04	MP009	hAEC_nasal	Wuhan	Post_treatment	daily	MLN4924_32	10	7	3.19897	3.19897	NR	3.19897	-1.14275	Y	NR	NR	NR	/	/	/	Toxic	ns	ns
2021-04	MP009	hAEC_nasal	Wuhan	Post_treatment	daily	MLN4924_32	10	8	NR	NR	NR	/	/	/	NR	NR	NR	/	/	/	Toxic	ns	ns
2021-04	MP009	hAEC_nasal	Wuhan	Post_treatment	Untreated	MLN4924_32	1	1	3.94897	3.19897	NR	3.71902	-0.298249	N	NR	NR	NR	/	/	/	/	ns	ns
2021-04	MP009	hAEC_nasal	Wuhan	Post_treatment	daily	MLN4924_32	1	2	NR	NR	NR	/	/	/	NR	NR	NR	/	/	/	Toxic	ns	ns
2021-04	MP009	hAEC_nasal	Wuhan	Post_treatment	daily	MLN4924_32	1	3	6.44897	5.19897	NR	6.1717	0.756075	N	NR	NR	NR	/	/	/	Toxic	ns	ns
2021-04	MP009	hAEC_nasal	Wuhan	Post_treatment	daily	MLN4924_32	1	4	NR	NR	NR	/	/	/	NR	NR	NR	/	/	/	Toxic	ns	ns
2021-04	MP009	hAEC_nasal	Wuhan	Post_treatment	daily	MLN4924_32	1	5	5.19897	5.19897	NR	5.19897	1.42609	N	NR	NR	NR	/	/	/	Toxic	ns	ns
2021-04	MP009	hAEC_nasal	Wuhan	Post_treatment	daily	MLN4924_32	1	6	NR	NR	NR	/	/	/	NR	NR	NR	/	/	/	Toxic	ns	ns
2021-04	MP009	hAEC_nasal	Wuhan	Post_treatment	daily	MLN4924_32	1	7	3.19897	3.19897	NR	3.19897	-1.14275	Y	NR	NR	NR	/	/	/	Toxic	ns	ns
2021-04	MP009	hAEC_nasal	Wuhan	Post_treatment	daily	MLN4924_32	1	8	NR	NR	NR	/	/	/	NR	NR	NR	/	/	/	Toxic	ns	ns
2021-04	MP009	hAEC_nasal	Wuhan	Post_treatment	Untreated	Ro48-8071_44	5	1	4.19897	3.69897	NR	4.01727	0	N	NR	NR	NR	/	/	/	/	ns	ns
2021-04	MP009	hAEC_nasal	Wuhan	Post_treatment	daily	Ro48-8071_44	5	2	6.44897	5.94897	NR	6.26727	0.25	N	NR	NR	NR	/	/	/	Toxic	ns	ns
2021-04	MP009	hAEC_nasal	Wuhan	Post_treatment	daily	Ro48-8071_44	5	3	5.44897	6.44897	NR	6.18933	0.773708	N	NR	NR	NR	/	/	/	Toxic	ns	ns
2021-04	MP009	hAEC_nasal	Wuhan	Post_treatment	daily	Ro48-8071_44	5	4	4.69897	5.44897	NR	5.21902	0.270052	N	NR	NR	NR	/	/	/	Toxic	ns	ns
2021-04	MP009	hAEC_nasal	Wuhan	Post_treatment	daily	Ro48-8071_44	5	5	5.19897	5.19897	NR	5.19897	1.42609	N	NR	NR	NR	/	/	/	Toxic	ns	ns
2021-04	MP009	hAEC_nasal	Wuhan	Post_treatment	daily	Ro48-8071_44	5	6	3.19897	3.44897	NR	3.34172	0	N	NR	NR	NR	/	/	/	Toxic	ns	ns
2021-04	MP009	hAEC_nasal	Wuhan	Post_treatment	daily	Ro48-8071_44	5	7	5.19897	5.19897	NR	5.19897	0.857254	N	NR	NR	NR	/	/	/	Toxic	ns	ns
2021-04	MP009	hAEC_nasal	Wuhan	Post_treatment	daily	Ro48-8071_44	5	8	5.94897	6.44897	NR	6.26727	0.925555	N	NR	NR	NR	/	/	/	Toxic	ns	ns
2021-04	MP009	hAEC_nasal	Wuhan	Post_treatment	Untreated	Ro48-8071_44	1	1	4.19897	3.69897	NR	4.01727	0	N	NR	NR	NR	/	/	/	/	ns	ns
2021-04	MP009	hAEC_nasal	Wuhan	Post_treatment	daily	Ro48-8071_44	1	2	5.94897	5.69897	NR	5.84172	-0.175555	N	NR	NR	NR	/	/	/	/	ns	ns
2021-04	MP009	hAEC_nasal	Wuhan	Post_treatment	daily	Ro48-8071_44	1	3	5.94897	5.69897	NR	5.84172	0.426091	N	NR	NR	NR	/	/	/	/	ns	ns
2021-04	MP009	hAEC_nasal	Wuhan	Post_treatment	daily	Ro48-8071_44	1	4	5.19897	4.44897	NR	4.96902	0.0200519	N	NR	NR	NR	/	/	/	/	ns	ns
2021-04	MP009	hAEC_nasal	Wuhan	Post_treatment	daily	Ro48-8071_44	1	5	2.94897	2.44897	NR	2.76727	-1.00561	Y	NR	NR	NR	/	/	/	/	ns	ns
2021-04	MP009	hAEC_nasal	Wuhan	Post_treatment	daily	Ro48-8071_44	1	6	3.44897	3.69897	NR	3.59172	0.25	N	NR	NR	NR	/	/	/	/	ns	ns
2021-04	MP009	hAEC_nasal	Wuhan	Post_treatment	daily	Ro48-8071_44	1	7	5.19897	5.19897	NR	5.19897	0.857254	N	NR	NR	NR	/	/	/	/	ns	ns
2021-04	MP009	hAEC_nasal	Wuhan	Post_treatment	daily	Ro48-8071_44	1	8	5.19897	5.44897	NR	5.34172	0	N	NR	NR	NR	/	/	/	/	ns	ns
2021-04	MP009	hAEC_nasal	Wuhan	Post_treatment	Untreated	Remdesivir	10	1	3.94897	3.94897	NR	3.94897	-0.0683011	N	NR	NR	NR	/	/	/	/	https://doi.org/10.1016/j.crviro.2022.100019	Figure-5 and S4
2021-04	MP009	hAEC_nasal	Wuhan	Post_treatment	daily	Remdesivir	10	2	4.44897	4.69897	NR	4.59172	-1.42556	Y	NR	NR	NR	/	/	/	/	https://doi.org/10.1016/j.crviro.2022.100019	Figure-5 and S4
2021-04	MP009	hAEC_nasal	Wuhan	Post_treatment	daily	Remdesivir	10	3	3.27288	3.02288	NR	3.16562	-2.25	Y	NR	NR	NR	/	/	/	/	https://doi.org/10.1016/j.crviro.2022.100019	Figure-5 and S4
2021-04	MP009	hAEC_nasal	Wuhan	Post_treatment	daily	Remdesivir	10	4	2.94897	3.19897	NR	3.09172	-1.85725	Y	NR	NR	NR	/	/	/	/	https://doi.org/10.1016/j.crviro.2022.100019	Figure-5 and S4
2021-04	MP009	hAEC_nasal	Wuhan	Post_treatment	daily	Remdesivir	10	5	2.52288	2.02288	NR	2.34118	-1.4317	Y	NR	NR	NR	/	/	/	/	https://doi.org/10.1016/j.crviro.2022.100019	Figure-5 and S4
2021-04	MP009	hAEC_nasal	Wuhan	Post_treatment	daily	Remdesivir	10	6	2.44897	below_titration_level	NR	/	/	Y	NR	NR	NR	/	/	/	/	https://doi.org/10.1016/j.crviro.2022.100019	Figure-5 and S4
2021-04	MP009	hAEC_nasal	Wuhan	Post_treatment	daily	Remdesivir	10	7	2.69897	2.44897	NR	2.59172	-1.75	Y	NR	NR	NR	/	/	/	/	https://doi.org/10.1016/j.crviro.2022.100019	Figure-5 and S4
2021-04	MP009	hAEC_nasal	Wuhan	Post_treatment	daily	Remdesivir	10	8	2.94897	2.69897	NR	2.84172	-2.5	Y	NR	NR	NR	/	/	/	/	https://doi.org/10.1016/j.crviro.2022.100019	Figure-5 and S4
2021-04	MP009	hAEC_nasal	Wuhan	Post_treatment	Untreated	DMSO	/	1	3.69897	4.19897	NR	4.01727	/	/	NR	NR	NR	/	/	/	/	https://doi.org/10.1016/j.crviro.2022.100019	Figure-5 and S4
2021-04	MP009	hAEC_nasal	Wuhan	Post_treatment	daily	DMSO	/	2	6.19897	5.69897	NR	6.01727	/	/	NR	NR	NR	/	/	/	/	https://doi.org/10.1016/j.crviro.2022.100019	Figure-5 and S4
2021-04	MP009	hAEC_nasal	Wuhan	Post_treatment	daily	DMSO	/	3	5.52288	5.27288	NR	5.41562	/	/	NR	NR	NR	/	/	/	/	https://doi.org/10.1016/j.crviro.2022.100019	Figure-5 and S4
2021-04	MP009	hAEC_nasal	Wuhan	Post_treatment	daily	DMSO	/	4	4.94897	4.94897	NR	4.94897	/	/	NR	NR	NR	/	/	/	/	https://doi.org/10.1016/j.crviro.2022.100019	Figure-5 and S4
2021-04	MP009	hAEC_nasal	Wuhan	Post_treatment	daily	DMSO	/	5	3.77288	3.77288	NR	3.77288	/	/	NR	NR	NR	/	/	/	/	https://doi.org/10.1016/j.crviro.2022.100019	Figure-5 and S4
2021-04	MP009	hAEC_nasal	Wuhan	Post_treatment	daily	DMSO	/	6	3.19897	3.44897	NR	3.34172	/	/	NR	NR	NR	/	/	/	/	https://doi.org/10.1016/j.crviro.2022.100019	Figure-5 and S4
2021-04	MP009	hAEC_nasal	Wuhan	Post_treatment	daily	DMSO	/	7	4.19897	4.44897	NR	4.34172	/	/	NR	NR	NR	/	/	/	/	https://doi.org/10.1016/j.crviro.2022.100019	Figure-5 and S4
2021-04	MP009	hAEC_nasal	Wuhan	Post_treatment	daily	DMSO	/	8	5.44897	5.19897	NR	5.34172	/	/	NR	NR	NR	/	/	/	/	https://doi.org/10.1016/j.crviro.2022.100019	Figure-5 and S4
2021-05	MP009	hAEC_nasal	Alpha_B.1.1.7	Post_treatment	Untreated	Posaconazole_12	20	1	3.69897	3.44897	NR	3.59172	-0.425555	N	NR	NR	NR	/	/	/	/	ns	ns
2021-05	MP009	hAEC_nasal	Alpha_B.1.1.7	Post_treatment	daily	Posaconazole_12	20	2	5.44897	4.69897	NR	5.21902	-0.970311	Y	NR	NR	NR	/	/	/	/	ns	ns
2021-05	MP009	hAEC_nasal	Alpha_B.1.1.7	Post_treatment	daily	Posaconazole_12	20	3	4.94897	4.44897	NR	4.76727	-1.07444	Y	NR	NR	NR	/	/	/	/	ns	ns
2021-05	MP009	hAEC_nasal	Alpha_B.1.1.7	Post_treatment	daily	Posaconazole_12	20	4	4.44897	5.19897	NR	4.96902	-1.5	Y	NR	NR	NR	/	/	/	/	ns	ns
2021-05	MP009	hAEC_nasal	Alpha_B.1.1.7	Post_treatment	daily	Posaconazole_12	20	5	4.44897	4.19897	NR	4.34172	-1.17556	Y	NR	NR	NR	/	/	/	/	ns	ns
2021-05	MP009	hAEC_nasal	Alpha_B.1.1.7	Post_treatment	daily	Posaconazole_12	20	6	4.44897	4.44897	NR	4.44897	-0.892746	Y	NR	NR	NR	/	/	/	/	ns	ns
2021-05	MP009	hAEC_nasal	Alpha_B.1.1.7	Post_treatment	daily	Posaconazole_12	20	7	3.94897	3.69897	NR	3.84172	-1.62731	Y	NR	NR	NR	/	/	/	/	ns	ns
2021-05	MP009	hAEC_nasal	Alpha_B.1.1.7	Post_treatment	Untreated	Methylene_Blue_17	10	1	3.44897	3.94897	NR	3.76727	-0.25	N	NR	NR	NR	/	/	/	/	ns	ns
2021-05	MP009	hAEC_nasal	Alpha_B.1.1.7	Post_treatment	daily	Methylene_Blue_17	10	2	4.69897	5.19897	NR	5.01727	-1.17206	Y	NR	NR	NR	/	/	/	/	ns	ns
2021-05	MP009	hAEC_nasal	Alpha_B.1.1.7	Post_treatment	daily	Methylene_Blue_17	10	3	below_titration_level	below_titration_level	NR	/	/	Y	NR	NR	NR	/	/	/	/	ns	ns
2021-05	MP009	hAEC_nasal	Alpha_B.1.1.7	Post_treatment	daily	Methylene_Blue_17	10	4	2.94897	2.69897	NR	2.84172	-3.62731	Y	NR	NR	NR	/	/	/	/	ns	ns
2021-05	MP009	hAEC_nasal	Alpha_B.1.1.7	Post_treatment	daily	Methylene_Blue_17	10	5	3.94897	3.69897	NR	3.84172	-1.67556	Y	NR	NR	NR	/	/	/	/	ns	ns
2021-05	MP009	hAEC_nasal	Alpha_B.1.1.7	Post_treatment	daily	Methylene_Blue_17	10	6	3.19897	2.69897	NR	3.01727	-2.32444	Y	NR	NR	NR	/	/	/	/	ns	ns
2021-05	MP009	hAEC_nasal	Alpha_B.1.1.7	Post_treatment	daily	Methylene_Blue_17	10	7	below_titration_level	below_titration_level	NR	/	/	Y	NR	NR	NR	/	/	/	/	ns	ns
2021-05	MP009	hAEC_nasal	Alpha_B.1.1.7	Post_treatment	Untreated	Mycophenolic_Acid_31	10	1	3.94897	4.44897	NR	4.26727	0.25	N	NR	NR	NR	/	/	/	/	ns	ns
2021-05	MP009	hAEC_nasal	Alpha_B.1.1.7	Post_treatment	daily	Mycophenolic_Acid_31	10	2	5.19897	5.19897	NR	5.19897	-0.990363	Y	NR	NR	NR	/	/	/	/	ns	ns
2021-05	MP009	hAEC_nasal	Alpha_B.1.1.7	Post_treatment	daily	Mycophenolic_Acid_31	10	3	4.44897	5.19897	NR	4.96902	-0.872694	Y	NR	NR	NR	/	/	/	/	ns	ns
2021-05	MP009	hAEC_nasal	Alpha_B.1.1.7	Post_treatment	daily	Mycophenolic_Acid_31	10	4	5.19897	5.94897	NR	5.71902	-0.75	Y	NR	NR	NR	/	/	/	/	ns	ns
2021-05	MP009	hAEC_nasal	Alpha_B.1.1.7	Post_treatment	daily	Mycophenolic_Acid_31	10	5	4.69897	5.19897	NR	5.01727	-0.5	N	NR	NR	NR	/	/	/	/	ns	ns
2021-05	MP009	hAEC_nasal	Alpha_B.1.1.7	Post_treatment	daily	Mycophenolic_Acid_31	10	6	4.44897	5.19897	NR	4.96902	-0.372694	N	NR	NR	NR	/	/	/	/	ns	ns
2021-05	MP009	hAEC_nasal	Alpha_B.1.1.7	Post_treatment	daily	Mycophenolic_Acid_31	10	7	5.69897	6.19897	NR	6.01727	0.548249	N	NR	NR	NR	/	/	/	/	ns	ns
2021-05	MP009	hAEC_nasal	Alpha_B.1.1.7	Post_treatment	Untreated	Remdesivir	10	1	3.44897	3.69897	NR	3.59172	-0.425555	N	NR	NR	NR	/	/	/	/	ns	ns
2021-05	MP009	hAEC_nasal	Alpha_B.1.1.7	Post_treatment	daily	Remdesivir	10	2	3.19897	3.19897	NR	3.19897	-2.99036	Y	NR	NR	NR	/	/	/	/	ns	ns
2021-05	MP009	hAEC_nasal	Alpha_B.1.1.7	Post_treatment	daily	Remdesivir	10	3	3.94897	3.94897	NR	3.94897	-1.89275	Y	NR	NR	NR	/	/	/	/	ns	ns
2021-05	MP009	hAEC_nasal	Alpha_B.1.1.7	Post_treatment	daily	Remdesivir	10	4	3.44897	4.19897	NR	3.96902	-2.5	Y	NR	NR	NR	/	/	/	/	ns	ns
2021-05	MP009	hAEC_nasal	Alpha_B.1.1.7	Post_treatment	daily	Remdesivir	10	5	3.69897	3.44897	NR	3.59172	-1.92556	Y	NR	NR	NR	/	/	/	/	ns	ns
2021-05	MP009	hAEC_nasal	Alpha_B.1.1.7	Post_treatment	daily	Remdesivir	10	6	3.69897	3.44897	NR	3.59172	-1.75	Y	NR	NR	NR	/	/	/	/	ns	ns
2021-05	MP009	hAEC_nasal	Alpha_B.1.1.7	Post_treatment	daily	Remdesivir	10	7	4.44897	3.94897	NR	4.26727	-1.20175	Y	NR	NR	NR	/	/	/	/	ns	ns
2021-05	MP009	hAEC_nasal	Alpha_B.1.1.7	Post_treatment	Untreated	DMSO	/	1	4.19897	3.69897	NR	4.01727	/	/	NR	NR	NR	/	/	/	/	ns	ns
2021-05	MP009	hAEC_nasal	Alpha_B.1.1.7	Post_treatment	daily	DMSO	/	2	5.44897	6.44897	NR	6.18933	/	/	NR	NR	NR	/	/	/	/	ns	ns
2021-05	MP009	hAEC_nasal	Alpha_B.1.1.7	Post_treatment	daily	DMSO	/	3	5.94897	5.69897	NR	5.84172	/	/	NR	NR	NR	/	/	/	/	ns	ns
2021-05	MP009	hAEC_nasal	Alpha_B.1.1.7	Post_treatment	daily	DMSO	/	4	6.69897	5.94897	NR	6.46902	/	/	NR	NR	NR	/	/	/	/	ns	ns
2021-05	MP009	hAEC_nasal	Alpha_B.1.1.7	Post_treatment	daily	DMSO	/	5	5.69897	5.19897	NR	5.51727	/	/	NR	NR	NR	/	/	/	/	ns	ns
2021-05	MP009	hAEC_nasal	Alpha_B.1.1.7	Post_treatment	daily	DMSO	/	6	5.19897	5.44897	NR	5.34172	/	/	NR	NR	NR	/	/	/	/	ns	ns
2021-05	MP009	hAEC_nasal	Alpha_B.1.1.7	Post_treatment	daily	DMSO	/	7	5.69897	4.94897	NR	5.46902	/	/	NR	NR	NR	/	/	/	/	ns	ns
2021-05	MP009	hAEC_nasal	Beta_B.1.351	Post_treatment	Untreated	Posaconazole_12	20	1	3.19897	3.19897	NR	3.19897	-0.142746	N	NR	NR	NR	/	/	/	/	ns	ns
2021-05	MP009	hAEC_nasal	Beta_B.1.351	Post_treatment	daily	Posaconazole_12	20	2	4.94897	4.69897	NR	4.84172	-1.25	Y	NR	NR	NR	/	/	/	/	ns	ns
2021-05	MP009	hAEC_nasal	Beta_B.1.351	Post_treatment	daily	Posaconazole_12	20	3	5.19897	5.69897	NR	5.51727	-1.25	Y	NR	NR	NR	/	/	/	/	ns	ns
2021-05	MP009	hAEC_nasal	Beta_B.1.351	Post_treatment	daily	Posaconazole_12	20	4	5.44897	5.69897	NR	5.59172	-0.175555	N	NR	NR	NR	/	/	/	/	ns	ns
2021-05	MP009	hAEC_nasal	Beta_B.1.351	Post_treatment	daily	Posaconazole_12	20	5	3.69897	4.44897	NR	4.21902	-1.22995	Y	NR	NR	NR	/	/	/	/	ns	ns
2021-05	MP009	hAEC_nasal	Beta_B.1.351	Post_treatment	daily	Posaconazole_12	20	6	3.19897	3.94897	NR	3.71902	-1.12269	Y	NR	NR	NR	/	/	/	/	ns	ns
2021-05	MP009	hAEC_nasal	Beta_B.1.351	Post_treatment	daily	Posaconazole_12	20	7	3.94897	3.69897	NR	3.84172	-1.37731	Y	NR	NR	NR	/	/	/	/	ns	ns
2021-05	MP009	hAEC_nasal	Beta_B.1.351	Post_treatment	Untreated	Methylene_Blue_17	10	1	3.69897	3.19897	NR	3.51727	0.175555	N	NR	NR	NR	/	/	/	/	ns	ns
2021-05	MP009	hAEC_nasal	Beta_B.1.351	Post_treatment	daily	Methylene_Blue_17	10	2	4.94897	3.94897	NR	4.68933	-1.40238	Y	NR	NR	NR	/	/	/	/	ns	ns
2021-05	MP009	hAEC_nasal	Beta_B.1.351	Post_treatment	daily	Methylene_Blue_17	10	3	3.69897	3.44897	NR	3.59172	-3.17556	Y	NR	NR	NR	/	/	/	/	ns	ns
2021-05	MP009	hAEC_nasal	Beta_B.1.351	Post_treatment	daily	Methylene_Blue_17	10	4	3.94897	3.69897	NR	3.84172	-1.92556	Y	NR	NR	NR	/	/	/	/	ns	ns
2021-05	MP009	hAEC_nasal	Beta_B.1.351	Post_treatment	daily	Methylene_Blue_17	10	5	4.19897	3.19897	NR	3.93933	-1.50964	Y	NR	NR	NR	/	/	/	/	ns	ns
2021-05	MP009	hAEC_nasal	Beta_B.1.351	Post_treatment	daily	Methylene_Blue_17	10	6	3.94897	3.44897	NR	3.76727	-1.07444	Y	NR	NR	NR	/	/	/	/	ns	ns
2021-05	MP009	hAEC_nasal	Beta_B.1.351	Post_treatment	daily	Methylene_Blue_17	10	7	3.44897	2.69897	NR	3.21902	-2	Y	NR	NR	NR	/	/	/	/	ns	ns
2021-05	MP009	hAEC_nasal	Beta_B.1.351	Post_treatment	Untreated	Mycophenolic_Acid_31	10	1	3.19897	3.44897	NR	3.34172	0	N	NR	NR	NR	/	/	/	/	ns	ns
2021-05	MP009	hAEC_nasal	Beta_B.1.351	Post_treatment	daily	Mycophenolic_Acid_31	10	2	4.19897	4.94897	NR	4.71902	-1.37269	Y	NR	NR	NR	/	/	/	/	ns	ns
2021-05	MP009	hAEC_nasal	Beta_B.1.351	Post_treatment	daily	Mycophenolic_Acid_31	10	3	5.19897	5.19897	NR	5.19897	-1.5683	Y	NR	NR	NR	/	/	/	/	ns	ns
2021-05	MP009	hAEC_nasal	Beta_B.1.351	Post_treatment	daily	Mycophenolic_Acid_31	10	4	5.44897	4.94897	NR	5.26727	-0.5	N	NR	NR	NR	/	/	/	/	ns	ns
2021-05	MP009	hAEC_nasal	Beta_B.1.351	Post_treatment	daily	Mycophenolic_Acid_31	10	5	4.19897	4.69897	NR	4.51727	-0.931699	Y	NR	NR	NR	/	/	/	/	ns	ns
2021-05	MP009	hAEC_nasal	Beta_B.1.351	Post_treatment	daily	Mycophenolic_Acid_31	10	6	4.44897	4.44897	NR	4.44897	-0.392746	N	NR	NR	NR	/	/	/	/	ns	ns
2021-05	MP009	hAEC_nasal	Beta_B.1.351	Post_treatment	daily	Mycophenolic_Acid_31	10	7	4.44897	5.44897	NR	5.18933	-0.0296892	N	NR	NR	NR	/	/	/	/	ns	ns
2021-05	MP009	hAEC_nasal	Beta_B.1.351	Post_treatment	Untreated	Remdesivir	10	1	4.19897	3.19897	NR	3.93933	0.597617	N	NR	NR	NR	/	/	/	/	ns	ns
2021-05	MP009	hAEC_nasal	Beta_B.1.351	Post_treatment	daily	Remdesivir	10	2	3.69897	2.94897	NR	3.46902	-2.62269	Y	NR	NR	NR	/	/	/	/	ns	ns
2021-05	MP009	hAEC_nasal	Beta_B.1.351	Post_treatment	daily	Remdesivir	10	3	3.44897	2.94897	NR	3.26727	-3.5	Y	NR	NR	NR	/	/	/	/	ns	ns
2021-05	MP009	hAEC_nasal	Beta_B.1.351	Post_treatment	daily	Remdesivir	10	4	4.44897	3.44897	NR	4.18933	-1.57794	Y	NR	NR	NR	/	/	/	/	ns	ns
2021-05	MP009	hAEC_nasal	Beta_B.1.351	Post_treatment	daily	Remdesivir	10	5	4.44897	4.44897	NR	4.44897	-1	Y	NR	NR	NR	/	/	/	/	ns	ns
2021-05	MP009	hAEC_nasal	Beta_B.1.351	Post_treatment	daily	Remdesivir	10	6	4.19897	4.69897	NR	4.51727	-0.324445	N	NR	NR	NR	/	/	/	/	ns	ns
2021-05	MP009	hAEC_nasal	Beta_B.1.351	Post_treatment	daily	Remdesivir	10	7	3.94897	4.94897	NR	4.68933	-0.529689	N	NR	NR	NR	/	/	/	/	ns	ns
2021-05	MP009	hAEC_nasal	Beta_B.1.351	Post_treatment	Untreated	DMSO	/	1	3.44897	3.19897	NR	3.34172	/	/	NR	NR	NR	/	/	/	/	ns	ns
2021-05	MP009	hAEC_nasal	Beta_B.1.351	Post_treatment	daily	DMSO	/	2	6.19897	5.94897	NR	6.09172	/	/	NR	NR	NR	/	/	/	/	ns	ns
2021-05	MP009	hAEC_nasal	Beta_B.1.351	Post_treatment	daily	DMSO	/	3	6.94897	6.44897	NR	6.76727	/	/	NR	NR	NR	/	/	/	/	ns	ns
2021-05	MP009	hAEC_nasal	Beta_B.1.351	Post_treatment	daily	DMSO	/	4	5.94897	5.44897	NR	5.76727	/	/	NR	NR	NR	/	/	/	/	ns	ns
2021-05	MP009	hAEC_nasal	Beta_B.1.351	Post_treatment	daily	DMSO	/	5	5.44897	5.44897	NR	5.44897	/	/	NR	NR	NR	/	/	/	/	ns	ns
2021-05	MP009	hAEC_nasal	Beta_B.1.351	Post_treatment	daily	DMSO	/	6	4.69897	4.94897	NR	4.84172	/	/	NR	NR	NR	/	/	/	/	ns	ns
2021-05	MP009	hAEC_nasal	Beta_B.1.351	Post_treatment	daily	DMSO	/	7	5.44897	4.69897	NR	5.21902	/	/	NR	NR	NR	/	/	/	/	ns	ns
2021-05	MP009	hAEC_nasal	Gamma_P.1	Post_treatment	Untreated	Posaconazole_12	20	1	5.69897	4.69897	NR	5.43933	0.0976168	N	NR	NR	NR	/	/	/	10000FFU_inserts	ns	ns
2021-05	MP009	hAEC_nasal	Gamma_P.1	Post_treatment	daily	Posaconazole_12	20	2	6.44897	5.44897	NR	6.18933	-1.00964	Y	NR	NR	NR	/	/	/	10000FFU_inserts	ns	ns
2021-05	MP009	hAEC_nasal	Gamma_P.1	Post_treatment	daily	Posaconazole_12	20	3	5.44897	4.44897	NR	5.18933	-0.327938	N	NR	NR	NR	/	/	/	10000FFU_inserts	ns	ns
2021-05	MP009	hAEC_nasal	Gamma_P.1	Post_treatment	daily	Posaconazole_12	20	4	3.19897	3.94897	NR	3.71902	-1.12269	Y	NR	NR	NR	/	/	/	10000FFU_inserts	ns	ns
2021-05	MP009	hAEC_nasal	Gamma_P.1	Post_treatment	daily	Posaconazole_12	20	5	2.94897	3.44897	NR	3.26727	-0.5	N	NR	NR	NR	/	/	/	10000FFU_inserts	ns	ns
2021-05	MP009	hAEC_nasal	Gamma_P.1	Post_treatment	daily	Posaconazole_12	20	6	3.19897	3.94897	NR	3.71902	-0.979948	Y	NR	NR	NR	/	/	/	10000FFU_inserts	ns	ns
2021-05	MP009	hAEC_nasal	Gamma_P.1	Post_treatment	daily	Posaconazole_12	20	7	3.69897	4.19897	NR	4.01727	-0.574445	N	NR	NR	NR	/	/	/	10000FFU_inserts	ns	ns
2021-05	MP009	hAEC_nasal	Gamma_P.1	Post_treatment	Untreated	Methylene_Blue_17	10	1	4.94897	4.94897	NR	4.94897	-0.392746	N	NR	NR	NR	/	/	/	10000FFU_inserts	ns	ns
2021-05	MP009	hAEC_nasal	Gamma_P.1	Post_treatment	daily	Methylene_Blue_17	10	2	5.44897	4.94897	NR	5.26727	-1.9317	Y	NR	NR	NR	/	/	/	10000FFU_inserts	ns	ns
2021-05	MP009	hAEC_nasal	Gamma_P.1	Post_treatment	daily	Methylene_Blue_17	10	3	2.69897	2.94897	NR	2.84172	-2.67556	Y	NR	NR	NR	/	/	/	10000FFU_inserts	ns	ns
2021-05	MP009	hAEC_nasal	Gamma_P.1	Post_treatment	daily	Methylene_Blue_17	10	4	3.44897	3.44897	NR	3.44897	-1.39275	Y	NR	NR	NR	/	/	/	10000FFU_inserts	ns	ns
2021-05	MP009	hAEC_nasal	Gamma_P.1	Post_treatment	daily	Methylene_Blue_17	10	5	3.69897	3.94897	NR	3.84172	0.0744449	N	NR	NR	NR	/	/	/	10000FFU_inserts	ns	ns
2021-05	MP009	hAEC_nasal	Gamma_P.1	Post_treatment	daily	Methylene_Blue_17	10	6	2.44897	2.94897	NR	2.76727	-1.9317	Y	NR	NR	NR	/	/	/	10000FFU_inserts	ns	ns
2021-05	MP009	hAEC_nasal	Gamma_P.1	Post_treatment	daily	Methylene_Blue_17	10	7	3.19897	3.44897	NR	3.34172	-1.25	Y	NR	NR	NR	/	/	/	10000FFU_inserts	ns	ns
2021-05	MP009	hAEC_nasal	Gamma_P.1	Post_treatment	Untreated	Mycophenolic_Acid_31	10	1	4.94897	5.19897	NR	5.09172	-0.25	N	NR	NR	NR	/	/	/	10000FFU_inserts	ns	ns
2021-05	MP009	hAEC_nasal	Gamma_P.1	Post_treatment	daily	Mycophenolic_Acid_31	10	2	7.19897	6.44897	NR	6.96902	-0.229948	N	NR	NR	NR	/	/	/	10000FFU_inserts	ns	ns
2021-05	MP009	hAEC_nasal	Gamma_P.1	Post_treatment	daily	Mycophenolic_Acid_31	10	3	4.44897	4.44897	NR	4.44897	-1.0683	Y	NR	NR	NR	/	/	/	10000FFU_inserts	ns	ns
2021-05	MP009	hAEC_nasal	Gamma_P.1	Post_treatment	daily	Mycophenolic_Acid_31	10	4	4.94897	5.19897	NR	5.09172	0.25	N	NR	NR	NR	/	/	/	10000FFU_inserts	ns	ns
2021-05	MP009	hAEC_nasal	Gamma_P.1	Post_treatment	daily	Mycophenolic_Acid_31	10	5	4.19897	4.69897	NR	4.51727	0.75	N	NR	NR	NR	/	/	/	10000FFU_inserts	ns	ns
2021-05	MP009	hAEC_nasal	Gamma_P.1	Post_treatment	daily	Mycophenolic_Acid_31	10	6	3.69897	4.69897	NR	4.43933	-0.259637	N	NR	NR	NR	/	/	/	10000FFU_inserts	ns	ns
2021-05	MP009	hAEC_nasal	Gamma_P.1	Post_treatment	daily	Mycophenolic_Acid_31	10	7	4.19897	4.94897	NR	4.71902	0.127306	N	NR	NR	NR	/	/	/	10000FFU_inserts	ns	ns
2021-05	MP009	hAEC_nasal	Gamma_P.1	Post_treatment	Untreated	Remdesivir	10	1	5.44897	4.44897	NR	5.18933	-0.152383	N	NR	NR	NR	/	/	/	10000FFU_inserts	ns	ns
2021-05	MP009	hAEC_nasal	Gamma_P.1	Post_treatment	daily	Remdesivir	10	2	3.94897	3.94897	NR	3.94897	-3.25	Y	NR	NR	NR	/	/	/	10000FFU_inserts	ns	ns
2021-05	MP009	hAEC_nasal	Gamma_P.1	Post_treatment	daily	Remdesivir	10	3	4.19897	3.19897	NR	3.93933	-1.57794	Y	NR	NR	NR	/	/	/	10000FFU_inserts	ns	ns
2021-05	MP009	hAEC_nasal	Gamma_P.1	Post_treatment	daily	Remdesivir	10	4	5.44897	4.69897	NR	5.21902	0.377306	N	NR	NR	NR	/	/	/	10000FFU_inserts	ns	ns
2021-05	MP009	hAEC_nasal	Gamma_P.1	Post_treatment	daily	Remdesivir	10	5	6.44897	5.44897	NR	6.18933	2.42206	N	NR	NR	NR	/	/	/	10000FFU_inserts	ns	ns
2021-05	MP009	hAEC_nasal	Gamma_P.1	Post_treatment	daily	Remdesivir	10	6	5.19897	5.19897	NR	5.19897	0.5	N	NR	NR	NR	/	/	/	10000FFU_inserts	ns	ns
2021-05	MP009	hAEC_nasal	Gamma_P.1	Post_treatment	daily	Remdesivir	10	7	6.19897	5.69897	NR	6.01727	1.42556	N	NR	NR	NR	/	/	/	10000FFU_inserts	ns	ns
2021-05	MP009	hAEC_nasal	Gamma_P.1	Post_treatment	Untreated	DMSO	/	1	5.19897	5.44897	NR	5.34172	/	N	NR	NR	NR	/	/	/	10000FFU_inserts	ns	ns
2021-05	MP009	hAEC_nasal	Gamma_P.1	Post_treatment	daily	DMSO	/	2	7.19897	7.19897	NR	7.19897	/	N	NR	NR	NR	/	/	/	10000FFU_inserts	ns	ns
2021-05	MP009	hAEC_nasal	Gamma_P.1	Post_treatment	daily	DMSO	/	3	5.19897	5.69897	NR	5.51727	/	N	NR	NR	NR	/	/	/	10000FFU_inserts	ns	ns
2021-05	MP009	hAEC_nasal	Gamma_P.1	Post_treatment	daily	DMSO	/	4	4.94897	4.69897	NR	4.84172	/	N	NR	NR	NR	/	/	/	10000FFU_inserts	ns	ns
2021-05	MP009	hAEC_nasal	Gamma_P.1	Post_treatment	daily	DMSO	/	5	3.94897	3.44897	NR	3.76727	/	N	NR	NR	NR	/	/	/	10000FFU_inserts	ns	ns
2021-05	MP009	hAEC_nasal	Gamma_P.1	Post_treatment	daily	DMSO	/	6	4.69897	4.69897	NR	4.69897	/	N	NR	NR	NR	/	/	/	10000FFU_inserts	ns	ns
2021-05	MP009	hAEC_nasal	Gamma_P.1	Post_treatment	daily	DMSO	/	7	4.44897	4.69897	NR	4.59172	/	N	NR	NR	NR	/	/	/	10000FFU_inserts	ns	ns
2021-07	MP009	hAEC_nasal	Alpha_B.1.1.7	Post_treatment	Untreated	Posaconazole_12	20	1	3.19897	3.44897	NR	3.34172	-0.25	N	6.544	7.12326	NR	6.9238	0.0849559	N	/	https://doi.org/10.1016/j.crviro.2022.100019	Figure-6 and S5
2021-07	MP009	hAEC_nasal	Alpha_B.1.1.7	Post_treatment	daily	Posaconazole_12	20	2	4.94897	5.19897	NR	5.09172	-1.10777	Y	8.706	9.21517	NR	9.03128	-0.411657	N	/	https://doi.org/10.1016/j.crviro.2022.100019	Figure-6 and S5
2021-07	MP009	hAEC_nasal	Alpha_B.1.1.7	Post_treatment	daily	Posaconazole_12	20	3	5.94897	5.44897	NR	5.76727	-0.432214	N	8.476	8.21129	NR	8.36351	-0.184061	N	/	https://doi.org/10.1016/j.crviro.2022.100019	Figure-6 and S5
2021-07	MP009	hAEC_nasal	Alpha_B.1.1.7	Post_treatment	daily	Posaconazole_12	20	4	5.44897	4.69897	NR	5.21902	0.627306	N	8.914	9.04685	NR	8.98549	-0.0120149	N	/	https://doi.org/10.1016/j.crviro.2022.100019	Figure-6 and S5
2021-07	MP009	hAEC_nasal	Alpha_B.1.1.7	Post_treatment	daily	Posaconazole_12	20	5	5.19897	5.19897	NR	5.19897	1.60725	N	9.027	9.27149	NR	9.16623	0.300637	N	/	https://doi.org/10.1016/j.crviro.2022.100019	Figure-6 and S5
2021-07	MP009	hAEC_nasal	Alpha_B.1.1.7	Post_treatment	daily	Posaconazole_12	20	6	3.94897	3.94897	NR	3.94897	0.107254	N	8.62	8.87144	NR	8.76367	-0.480007	N	/	https://doi.org/10.1016/j.crviro.2022.100019	Figure-6 and S5
2021-07	MP009	hAEC_nasal	Alpha_B.1.1.7	Post_treatment	daily	Posaconazole_12	20	7	3.69897	3.94897	NR	3.84172	0.142231	N	8.661	8.72817	NR	8.69588	0.266488	N	/	https://doi.org/10.1016/j.crviro.2022.100019	Figure-6 and S5
2021-07	MP009	hAEC_nasal	Alpha_B.1.1.7	Post_treatment	daily	Posaconazole_12	20	8	4.19897	3.44897	NR	3.96902	-0.75	Y	8.542	8.46013	NR	8.50299	-0.370971	N	/	https://doi.org/10.1016/j.crviro.2022.100019	Figure-6 and S5
2021-07	MP009	hAEC_nasal	Alpha_B.1.1.7	Post_treatment	Untreated	Methylene_Blue_17	10	1	3.7	3.69897	NR	3.69949	0.107769	N	7.13802	7.23029	NR	7.1866	0.347755	N	/	https://doi.org/10.1016/j.crviro.2022.100019	Figure-6 and S5
2021-07	MP009	hAEC_nasal	Alpha_B.1.1.7	Post_treatment	daily	Methylene_Blue_17	10	2	5	4.94897	NR	4.97523	-1.22425	Y	9.21354	9.68825	NR	9.51276	0.0698253	N	/	https://doi.org/10.1016/j.crviro.2022.100019	Figure-6 and S5
2021-07	MP009	hAEC_nasal	Alpha_B.1.1.7	Post_treatment	daily	Methylene_Blue_17	10	3	below_titration_level	below_titration_level	NR	/	/	Y	8.20711	8.19625	NR	8.20171	-0.345857	N	/	https://doi.org/10.1016/j.crviro.2022.100019	Figure-6 and S5
2021-07	MP009	hAEC_nasal	Alpha_B.1.1.7	Post_treatment	daily	Methylene_Blue_17	10	4	below_titration_level	below_titration_level	NR	/	/	Y	8.77272	9.03675	NR	8.92449	-0.0730076	N	/	https://doi.org/10.1016/j.crviro.2022.100019	Figure-6 and S5
2021-07	MP009	hAEC_nasal	Alpha_B.1.1.7	Post_treatment	daily	Methylene_Blue_17	10	5	below_titration_level	below_titration_level	NR	/	/	Y	9.11346	9.10028	NR	9.10692	0.24133	N	/	https://doi.org/10.1016/j.crviro.2022.100019	Figure-6 and S5
2021-07	MP009	hAEC_nasal	Alpha_B.1.1.7	Post_treatment	daily	Methylene_Blue_17	10	6	below_titration_level	below_titration_level	NR	/	/	Y	9.00362	8.90362	NR	8.95649	-0.287181	N	/	https://doi.org/10.1016/j.crviro.2022.100019	Figure-6 and S5
2021-07	MP009	hAEC_nasal	Alpha_B.1.1.7	Post_treatment	daily	Methylene_Blue_17	10	7	below_titration_level	below_titration_level	NR	/	/	Y	8.57775	8.209	NR	8.43139	0.00199173	N	/	https://doi.org/10.1016/j.crviro.2022.100019	Figure-6 and S5
2021-07	MP009	hAEC_nasal	Alpha_B.1.1.7	Post_treatment	daily	Methylene_Blue_17	10	8	below_titration_level	below_titration_level	NR	/	/	Y	8.32822	8.42738	NR	8.38062	-0.493342	N	/	https://doi.org/10.1016/j.crviro.2022.100019	Figure-6 and S5
2021-07	MP009	hAEC_nasal	Alpha_B.1.1.7	Post_treatment	Untreated	Mycophenolic_Acid_31	10	1	3.19897	3.44897	NR	3.34172	-0.25	N	6.22954	7.20533	NR	6.94795	0.109105	N	/	https://doi.org/10.1016/j.crviro.2022.100019	Figure-6 and S5
2021-07	MP009	hAEC_nasal	Alpha_B.1.1.7	Post_treatment	daily	Mycophenolic_Acid_31	10	2	4.94897	5.44897	NR	5.26727	-0.932214	Y	9.68051	9.48533	NR	9.5938	0.15086	N	/	https://doi.org/10.1016/j.crviro.2022.100019	Figure-6 and S5
2021-07	MP009	hAEC_nasal	Alpha_B.1.1.7	Post_treatment	daily	Mycophenolic_Acid_31	10	3	5.19897	4.44897	NR	4.96902	-1.23046	Y	8.50337	8.05149	NR	8.33373	-0.213843	N	/	https://doi.org/10.1016/j.crviro.2022.100019	Figure-6 and S5
2021-07	MP009	hAEC_nasal	Alpha_B.1.1.7	Post_treatment	daily	Mycophenolic_Acid_31	10	4	4.4	4.44897	NR	4.42517	-0.166541	N	8.9795	9.00175	NR	8.99076	-0.00673735	N	/	https://doi.org/10.1016/j.crviro.2022.100019	Figure-6 and S5
2021-07	MP009	hAEC_nasal	Alpha_B.1.1.7	Post_treatment	daily	Mycophenolic_Acid_31	10	5	2.94897	2.69897	NR	2.84172	-0.75	Y	8.41205	8.50847	NR	8.46293	-0.402658	N	/	https://doi.org/10.1016/j.crviro.2022.100019	Figure-6 and S5
2021-07	MP009	hAEC_nasal	Alpha_B.1.1.7	Post_treatment	daily	Mycophenolic_Acid_31	10	6	2	2.69897	NR	2.47712	-1.36459	Y	8.82382	9.18414	NR	9.04032	-0.203351	N	/	https://doi.org/10.1016/j.crviro.2022.100019	Figure-6 and S5
2021-07	MP009	hAEC_nasal	Alpha_B.1.1.7	Post_treatment	daily	Mycophenolic_Acid_31	10	7	below_titration_level	2.44897	NR	/	/	Y	8.19969	8.19812	NR	8.19891	-0.230485	N	/	https://doi.org/10.1016/j.crviro.2022.100019	Figure-6 and S5
2021-07	MP009	hAEC_nasal	Alpha_B.1.1.7	Post_treatment	daily	Mycophenolic_Acid_31	10	8	2.44897	below_titration_level	NR	/	/	Y	8.34652	8.18674	NR	8.27394	-0.600025	N	/	https://doi.org/10.1016/j.crviro.2022.100019	Figure-6 and S5
2021-07	MP009	hAEC_nasal	Alpha_B.1.1.7	Post_treatment	Untreated	Remdesivir	10	1	3.69897	3.19897	NR	3.51727	-0.0744449	N	7.30447	6.71868	NR	7.10366	0.264812	N	/	https://doi.org/10.1016/j.crviro.2022.100019	Figure-6 and S5
2021-07	MP009	hAEC_nasal	Alpha_B.1.1.7	Post_treatment	daily	Remdesivir	10	2	below_titration_level	below_titration_level	NR	/	/	Y	7.67356	7.06414	NR	7.46798	-1.97496	Y	/	https://doi.org/10.1016/j.crviro.2022.100019	Figure-6 and S5
2021-07	MP009	hAEC_nasal	Alpha_B.1.1.7	Post_treatment	daily	Remdesivir	10	3	below_titration_level	below_titration_level	NR	/	/	Y	6.73076	5.66976	NR	6.46592	-2.08165	Y	/	https://doi.org/10.1016/j.crviro.2022.100019	Figure-6 and S5
2021-07	MP009	hAEC_nasal	Alpha_B.1.1.7	Post_treatment	daily	Remdesivir	10	4	below_titration_level	below_titration_level	NR	/	/	Y	6.16835	5.89519	NR	6.05291	-2.9446	Y	/	https://doi.org/10.1016/j.crviro.2022.100019	Figure-6 and S5
2021-07	MP009	hAEC_nasal	Alpha_B.1.1.7	Post_treatment	daily	Remdesivir	10	5	below_titration_level	below_titration_level	NR	/	/	Y	5.79383	5.07643	NR	5.56897	-3.29663	Y	/	https://doi.org/10.1016/j.crviro.2022.100019	Figure-6 and S5
2021-07	MP009	hAEC_nasal	Alpha_B.1.1.7	Post_treatment	daily	Remdesivir	10	6	below_titration_level	below_titration_level	NR	/	/	Y	5.82688	5.63457	NR	5.74128	-3.50239	Y	/	https://doi.org/10.1016/j.crviro.2022.100019	Figure-6 and S5
2021-07	MP009	hAEC_nasal	Alpha_B.1.1.7	Post_treatment	daily	Remdesivir	10	7	below_titration_level	below_titration_level	NR	/	/	Y	5.51447	5.61034	NR	5.56504	-2.86435	Y	/	https://doi.org/10.1016/j.crviro.2022.100019	Figure-6 and S5
2021-07	MP009	hAEC_nasal	Alpha_B.1.1.7	Post_treatment	daily	Remdesivir	10	8	below_titration_level	below_titration_level	NR	/	/	Y	5.49613	4.90205	NR	5.29362	-3.58034	Y	/	https://doi.org/10.1016/j.crviro.2022.100019	Figure-6 and S5
2021-07	MP009	hAEC_nasal	Alpha_B.1.1.7	Post_treatment	Untreated	DMSO	/	1	3.69897	3.44897	NR	3.59172	/	/	7.04369	6.43796	NR	6.83884	/	/	/	https://doi.org/10.1016/j.crviro.2022.100019	Figure-6 and S5
2021-07	MP009	hAEC_nasal	Alpha_B.1.1.7	Post_treatment	daily	DMSO	/	2	6.2	6.19897	NR	6.19949	/	/	9.38731	9.49224	NR	9.44294	/	/	/	https://doi.org/10.1016/j.crviro.2022.100019	Figure-6 and S5
2021-07	MP009	hAEC_nasal	Alpha_B.1.1.7	Post_treatment	daily	DMSO	/	3	6.2	6.19897	NR	6.19949	/	/	8.14657	8.75245	NR	8.54757	/	/	/	https://doi.org/10.1016/j.crviro.2022.100019	Figure-6 and S5
2021-07	MP009	hAEC_nasal	Alpha_B.1.1.7	Post_treatment	daily	DMSO	/	4	4.69897	4.44897	NR	4.59172	/	/	9.1742	8.69464	NR	8.9975	/	/	/	https://doi.org/10.1016/j.crviro.2022.100019	Figure-6 and S5
2021-07	MP009	hAEC_nasal	Alpha_B.1.1.7	Post_treatment	daily	DMSO	/	5	3.69897	3.44897	NR	3.59172	/	/	8.86559	8.86559	NR	8.86559	/	/	/	https://doi.org/10.1016/j.crviro.2022.100019	Figure-6 and S5
2021-07	MP009	hAEC_nasal	Alpha_B.1.1.7	Post_treatment	daily	DMSO	/	6	3.94897	3.69897	NR	3.84172	/	/	9.38661	9.02919	NR	9.24368	/	/	/	https://doi.org/10.1016/j.crviro.2022.100019	Figure-6 and S5
2021-07	MP009	hAEC_nasal	Alpha_B.1.1.7	Post_treatment	daily	DMSO	/	7	3.7	3.69897	NR	3.69949	/	/	8.4278	8.43098	NR	8.4294	/	/	/	https://doi.org/10.1016/j.crviro.2022.100019	Figure-6 and S5
2021-07	MP009	hAEC_nasal	Alpha_B.1.1.7	Post_treatment	daily	DMSO	/	8	4.19897	4.94897	NR	4.71902	/	/	8.91071	8.83381	NR	8.87396	/	/	/	https://doi.org/10.1016/j.crviro.2022.100019	Figure-6 and S5
2021-07	MP009	hAEC_nasal	Beta_B.1.351	Post_treatment	Untreated	Posaconazole_12	20	1	3.19897	3.19897	NR	3.19897	-0.142746	N	4.55129	5.19811	NR	4.9854	-0.682882	N	/	https://doi.org/10.1016/j.crviro.2022.100019	Figure-6 and S5
2021-07	MP009	hAEC_nasal	Beta_B.1.351	Post_treatment	daily	Posaconazole_12	20	2	3.19897	5.19897	NR	4.90226	-1.93945	Y	6.01962	7.57162	NR	7.28261	-0.532414	N	/	https://doi.org/10.1016/j.crviro.2022.100019	Figure-6 and S5
2021-07	MP009	hAEC_nasal	Beta_B.1.351	Post_treatment	daily	Posaconazole_12	20	3	6.94897	6.69897	NR	6.84172	-1	Y	6.63326	7.47456	NR	7.232	-1.27669	Y	/	https://doi.org/10.1016/j.crviro.2022.100019	Figure-6 and S5
2021-07	MP009	hAEC_nasal	Beta_B.1.351	Post_treatment	daily	Posaconazole_12	20	4	6.94897	5.69897	NR	6.6717	-0.0955709	N	8.6679	8.76881	NR	8.72128	-0.175805	N	/	https://doi.org/10.1016/j.crviro.2022.100019	Figure-6 and S5
2021-07	MP009	hAEC_nasal	Beta_B.1.351	Post_treatment	daily	Posaconazole_12	20	5	5.94897	5.19897	NR	5.71902	0.627306	N	9.20588	8.77086	NR	9.0407	0.0860245	N	/	https://doi.org/10.1016/j.crviro.2022.100019	Figure-6 and S5
2021-07	MP009	hAEC_nasal	Beta_B.1.351	Post_treatment	daily	Posaconazole_12	20	6	5.19897	4.94897	NR	5.09172	0.666541	N	8.46664	8.67166	NR	8.58114	-0.253973	N	/	https://doi.org/10.1016/j.crviro.2022.100019	Figure-6 and S5
2021-07	MP009	hAEC_nasal	Beta_B.1.351	Post_treatment	daily	Posaconazole_12	20	7	3.19897	2.94897	NR	3.09172	-0.5	N	7.8485	7.76339	NR	7.80803	-0.76488	Y	/	https://doi.org/10.1016/j.crviro.2022.100019	Figure-6 and S5
2021-07	MP009	hAEC_nasal	Beta_B.1.351	Post_treatment	daily	Posaconazole_12	20	8	2.44897	2.94897	NR	2.76727	-1.92206	Y	7.66946	7.73632	NR	7.70417	-0.87453	Y	/	https://doi.org/10.1016/j.crviro.2022.100019	Figure-6 and S5
2021-07	MP009	hAEC_nasal	Beta_B.1.351	Post_treatment	Untreated	Methylene_Blue_17	10	1	3.19897	3.19897	NR	3.19897	-0.142746	N	6.18562	5.49751	NR	5.9656	0.297322	N	/	https://doi.org/10.1016/j.crviro.2022.100019	Figure-6 and S5
2021-07	MP009	hAEC_nasal	Beta_B.1.351	Post_treatment	daily	Methylene_Blue_17	10	2	5.44897	4.69897	NR	5.21902	-1.62269	Y	7.9492	7.21713	NR	7.722	-0.0930186	N	/	https://doi.org/10.1016/j.crviro.2022.100019	Figure-6 and S5
2021-07	MP009	hAEC_nasal	Beta_B.1.351	Post_treatment	daily	Methylene_Blue_17	10	3	4.4	4.44897	NR	4.42517	-3.41654	Y	8.5019	8.29904	NR	8.41221	-0.0964862	N	/	https://doi.org/10.1016/j.crviro.2022.100019	Figure-6 and S5
2021-07	MP009	hAEC_nasal	Beta_B.1.351	Post_treatment	daily	Methylene_Blue_17	10	4	2.69897	3.69897	NR	3.43933	-3.32794	Y	8.53165	9.02798	NR	8.84717	-0.0499208	N	/	https://doi.org/10.1016/j.crviro.2022.100019	Figure-6 and S5
2021-07	MP009	hAEC_nasal	Beta_B.1.351	Post_treatment	daily	Methylene_Blue_17	10	5	below_titration_level	below_titration_level	NR	/	/	Y	9.14706	9.03941	NR	9.09656	0.141886	N	/	https://doi.org/10.1016/j.crviro.2022.100019	Figure-6 and S5
2021-07	MP009	hAEC_nasal	Beta_B.1.351	Post_treatment	daily	Methylene_Blue_17	10	6	below_titration_level	below_titration_level	NR	/	/	Y	8.87743	8.97315	NR	8.92792	0.092816	N	/	https://doi.org/10.1016/j.crviro.2022.100019	Figure-6 and S5
2021-07	MP009	hAEC_nasal	Beta_B.1.351	Post_treatment	daily	Methylene_Blue_17	10	7	below_titration_level	below_titration_level	NR	/	/	Y	8.12218	8.64368	NR	8.45691	-0.115993	N	/	https://doi.org/10.1016/j.crviro.2022.100019	Figure-6 and S5
2021-07	MP009	hAEC_nasal	Beta_B.1.351	Post_treatment	daily	Methylene_Blue_17	10	8	below_titration_level	below_titration_level	NR	/	/	Y	8.09041	8.46925	NR	8.31989	-0.258811	N	/	https://doi.org/10.1016/j.crviro.2022.100019	Figure-6 and S5
2021-07	MP009	hAEC_nasal	Beta_B.1.351	Post_treatment	Untreated	Mycophenolic_Acid_31	10	1	3.44897	3.19897	NR	3.34172	0	N	5.29177	5.8802	NR	5.67884	0.0105641	N	/	https://doi.org/10.1016/j.crviro.2022.100019	Figure-6 and S5
2021-07	MP009	hAEC_nasal	Beta_B.1.351	Post_treatment	daily	Mycophenolic_Acid_31	10	2	5.4	5.44897	NR	5.42517	-1.41654	Y	8.12145	6.74411	NR	7.83826	0.023238	N	/	https://doi.org/10.1016/j.crviro.2022.100019	Figure-6 and S5
2021-07	MP009	hAEC_nasal	Beta_B.1.351	Post_treatment	daily	Mycophenolic_Acid_31	10	3	6.94897	6.69897	NR	6.84172	-1	Y	7.59823	8.05179	NR	7.88171	-0.62698	N	/	https://doi.org/10.1016/j.crviro.2022.100019	Figure-6 and S5
2021-07	MP009	hAEC_nasal	Beta_B.1.351	Post_treatment	daily	Mycophenolic_Acid_31	10	4	5.44897	4.94897	NR	5.26727	-1.5	Y	8.95428	8.89516	NR	8.92572	0.0286371	N	/	https://doi.org/10.1016/j.crviro.2022.100019	Figure-6 and S5
2021-07	MP009	hAEC_nasal	Beta_B.1.351	Post_treatment	daily	Mycophenolic_Acid_31	10	5	3.44897	3.94897	NR	3.76727	-1.32444	Y	8.41367	8.50363	NR	8.46097	-0.493703	N	/	https://doi.org/10.1016/j.crviro.2022.100019	Figure-6 and S5
2021-07	MP009	hAEC_nasal	Beta_B.1.351	Post_treatment	daily	Mycophenolic_Acid_31	10	6	2.94897	3.19897	NR	3.09172	-1.33346	Y	7.93739	8.13468	NR	8.04714	-0.787964	Y	/	https://doi.org/10.1016/j.crviro.2022.100019	Figure-6 and S5
2021-07	MP009	hAEC_nasal	Beta_B.1.351	Post_treatment	daily	Mycophenolic_Acid_31	10	7	below_titration_level	below_titration_level	NR	/	/	Y	7.5492	7.47206	NR	7.51234	-1.06056	Y	/	https://doi.org/10.1016/j.crviro.2022.100019	Figure-6 and S5
2021-07	MP009	hAEC_nasal	Beta_B.1.351	Post_treatment	daily	Mycophenolic_Acid_31	10	8	2.4	2.44897	NR	2.42517	-2.26416	Y	7.30779	7.50338	NR	7.4165	-1.1622	Y	/	https://doi.org/10.1016/j.crviro.2022.100019	Figure-6 and S5
2021-07	MP009	hAEC_nasal	Beta_B.1.351	Post_treatment	Untreated	Remdesivir	10	1	3.2	3.19897	NR	3.19949	-0.142231	N	5.80987	4.24554	NR	5.52053	-0.147751	N	/	https://doi.org/10.1016/j.crviro.2022.100019	Figure-6 and S5
2021-07	MP009	hAEC_nasal	Beta_B.1.351	Post_treatment	daily	Remdesivir	10	2	below_titration_level	below_titration_level	NR	/	/	Y	5.53799	4.40142	NR	5.26756	-2.54746	Y	/	https://doi.org/10.1016/j.crviro.2022.100019	Figure-6 and S5
2021-07	MP009	hAEC_nasal	Beta_B.1.351	Post_treatment	daily	Remdesivir	10	3	below_titration_level	below_titration_level	NR	/	/	Y	3.91685	4.64275	NR	4.41653	-4.09216	Y	/	https://doi.org/10.1016/j.crviro.2022.100019	Figure-6 and S5
2021-07	MP009	hAEC_nasal	Beta_B.1.351	Post_treatment	daily	Remdesivir	10	4	below_titration_level	below_titration_level	NR	/	/	Y	5.1338	5.17083	NR	5.15271	-3.74437	Y	/	https://doi.org/10.1016/j.crviro.2022.100019	Figure-6 and S5
2021-07	MP009	hAEC_nasal	Beta_B.1.351	Post_treatment	daily	Remdesivir	10	5	below_titration_level	below_titration_level	NR	/	/	Y	4.86265	4.4306	NR	4.69827	-4.2564	Y	/	https://doi.org/10.1016/j.crviro.2022.100019	Figure-6 and S5
2021-07	MP009	hAEC_nasal	Beta_B.1.351	Post_treatment	daily	Remdesivir	10	6	below_titration_level	below_titration_level	NR	/	/	Y	4.55638	3.98366	NR	4.35829	-4.47682	Y	/	https://doi.org/10.1016/j.crviro.2022.100019	Figure-6 and S5
2021-07	MP009	hAEC_nasal	Beta_B.1.351	Post_treatment	daily	Remdesivir	10	7	below_titration_level	below_titration_level	NR	/	/	Y	3.46969	3.78334	NR	3.65424	-4.91867	Y	/	https://doi.org/10.1016/j.crviro.2022.100019	Figure-6 and S5
2021-07	MP009	hAEC_nasal	Beta_B.1.351	Post_treatment	daily	Remdesivir	10	8	below_titration_level	below_titration_level	NR	/	/	Y	3.84583	3.44936	NR	3.69135	-4.88736	Y	/	https://doi.org/10.1016/j.crviro.2022.100019	Figure-6 and S5
2021-07	MP009	hAEC_nasal	Beta_B.1.351	Post_treatment	Untreated	DMSO	/	1	3.44897	3.19897	NR	3.34172	/	/	5.68109	5.65507	NR	5.66828	/	/	/	https://doi.org/10.1016/j.crviro.2022.100019	Figure-6 and S5
2021-07	MP009	hAEC_nasal	Beta_B.1.351	Post_treatment	daily	DMSO	/	2	6.94897	6.69897	NR	6.84172	/	/	7.58681	7.96385	NR	7.81502	/	/	/	https://doi.org/10.1016/j.crviro.2022.100019	Figure-6 and S5
2021-07	MP009	hAEC_nasal	Beta_B.1.351	Post_treatment	daily	DMSO	/	3	7.94897	7.69897	NR	7.84172	/	/	8.21183	8.68339	NR	8.50869	/	/	/	https://doi.org/10.1016/j.crviro.2022.100019	Figure-6 and S5
2021-07	MP009	hAEC_nasal	Beta_B.1.351	Post_treatment	daily	DMSO	/	4	6.94897	6.44897	NR	6.76727	/	/	8.97376	8.80391	NR	8.89709	/	/	/	https://doi.org/10.1016/j.crviro.2022.100019	Figure-6 and S5
2021-07	MP009	hAEC_nasal	Beta_B.1.351	Post_treatment	daily	DMSO	/	5	5.19897	4.94897	NR	5.09172	/	/	8.82045	9.05707	NR	8.95468	/	/	/	https://doi.org/10.1016/j.crviro.2022.100019	Figure-6 and S5
2021-07	MP009	hAEC_nasal	Beta_B.1.351	Post_treatment	daily	DMSO	/	6	4.4	4.44897	NR	4.42517	/	/	8.97812	8.62044	NR	8.83511	/	/	/	https://doi.org/10.1016/j.crviro.2022.100019	Figure-6 and S5
2021-07	MP009	hAEC_nasal	Beta_B.1.351	Post_treatment	daily	DMSO	/	7	3.69897	3.44897	NR	3.59172	/	/	8.42898	8.68083	NR	8.57291	/	/	/	https://doi.org/10.1016/j.crviro.2022.100019	Figure-6 and S5
2021-07	MP009	hAEC_nasal	Beta_B.1.351	Post_treatment	daily	DMSO	/	8	3.94897	4.94897	NR	4.68933	/	/	8.82647	7.94206	NR	8.5787	/	/	/	https://doi.org/10.1016/j.crviro.2022.100019	Figure-6 and S5
2021-07	MP009	hAEC_nasal	Gamma_P.1	Post_treatment	Untreated	Posaconazole_12	20	1	3.94897	4.69897	NR	4.46902	0.377306	N	7.17626	7.7235	NR	7.53091	0.635346	N	/	https://doi.org/10.1016/j.crviro.2022.100019	Figure-6 and S5
2021-07	MP009	hAEC_nasal	Gamma_P.1	Post_treatment	daily	Posaconazole_12	20	2	6.19897	5.69897	NR	6.01727	-0.422062	N	8.80327	9.39694	NR	9.19451	0.00744666	N	/	https://doi.org/10.1016/j.crviro.2022.100019	Figure-6 and S5
2021-07	MP009	hAEC_nasal	Gamma_P.1	Post_treatment	daily	Posaconazole_12	20	3	6.44897	6.19897	NR	6.34172	0.75	N	8.57357	8.52599	NR	8.55043	-0.422578	N	/	https://doi.org/10.1016/j.crviro.2022.100019	Figure-6 and S5
2021-07	MP009	hAEC_nasal	Gamma_P.1	Post_treatment	daily	Posaconazole_12	20	4	5.19897	4.44897	NR	4.96902	0.377306	N	8.55631	8.51516	NR	8.53622	-0.27549	N	/	https://doi.org/10.1016/j.crviro.2022.100019	Figure-6 and S5
2021-07	MP009	hAEC_nasal	Gamma_P.1	Post_treatment	daily	Posaconazole_12	20	5	3.94897	4.19897	NR	4.09172	-0.675555	N	8.58689	8.91287	NR	8.77977	-0.208717	N	/	https://doi.org/10.1016/j.crviro.2022.100019	Figure-6 and S5
2021-07	MP009	hAEC_nasal	Gamma_P.1	Post_treatment	daily	Posaconazole_12	20	6	3.19897	2.94897	NR	3.09172	-0.25	N	8.76885	8.45435	NR	8.63947	-0.300797	N	/	https://doi.org/10.1016/j.crviro.2022.100019	Figure-6 and S5
2021-07	MP009	hAEC_nasal	Gamma_P.1	Post_treatment	daily	Posaconazole_12	20	7	2.7	2.69897	NR	2.69949	-0.72569	N	8.16944	8.19049	NR	8.18009	-0.0924458	N	/	https://doi.org/10.1016/j.crviro.2022.100019	Figure-6 and S5
2021-07	MP009	hAEC_nasal	Gamma_P.1	Post_treatment	daily	Posaconazole_12	20	8	2.9	2.94897	NR	2.92517	-1.3421	Y	8.31048	7.99547	NR	8.18093	0.0703523	N	/	https://doi.org/10.1016/j.crviro.2022.100019	Figure-6 and S5
2021-07	MP009	hAEC_nasal	Gamma_P.1	Post_treatment	Untreated	Methylene_Blue_17	10	1	3.44897	3.19897	NR	3.34172	-0.75	Y	7.02619	6.78514	NR	6.92218	0.0266084	N	/	https://doi.org/10.1016/j.crviro.2022.100019	Figure-6 and S5
2021-07	MP009	hAEC_nasal	Gamma_P.1	Post_treatment	daily	Methylene_Blue_17	10	2	5.44897	6.44897	NR	6.18933	-0.25	N	9.26642	9.64772	NR	9.49764	0.310577	N	/	https://doi.org/10.1016/j.crviro.2022.100019	Figure-6 and S5
2021-07	MP009	hAEC_nasal	Gamma_P.1	Post_treatment	daily	Methylene_Blue_17	10	3	below_titration_level	below_titration_level	NR	/	/	Y	8.27044	8.4841	NR	8.39028	-0.582726	N	/	https://doi.org/10.1016/j.crviro.2022.100019	Figure-6 and S5
2021-07	MP009	hAEC_nasal	Gamma_P.1	Post_treatment	daily	Methylene_Blue_17	10	4	below_titration_level	below_titration_level	NR	/	/	Y	8.49496	8.70541	NR	8.61281	-0.198905	N	/	https://doi.org/10.1016/j.crviro.2022.100019	Figure-6 and S5
2021-07	MP009	hAEC_nasal	Gamma_P.1	Post_treatment	daily	Methylene_Blue_17	10	5	below_titration_level	below_titration_level	NR	/	/	Y	8.46092	8.81786	NR	8.67507	-0.313413	N	/	https://doi.org/10.1016/j.crviro.2022.100019	Figure-6 and S5
2021-07	MP009	hAEC_nasal	Gamma_P.1	Post_treatment	daily	Methylene_Blue_17	10	6	below_titration_level	below_titration_level	NR	/	/	Y	8.78622	8.79173	NR	8.78898	-0.151279	N	/	https://doi.org/10.1016/j.crviro.2022.100019	Figure-6 and S5
2021-07	MP009	hAEC_nasal	Gamma_P.1	Post_treatment	daily	Methylene_Blue_17	10	7	below_titration_level	below_titration_level	NR	/	/	Y	8.7214	8.62092	NR	8.67406	0.40152	N	/	https://doi.org/10.1016/j.crviro.2022.100019	Figure-6 and S5
2021-07	MP009	hAEC_nasal	Gamma_P.1	Post_treatment	daily	Methylene_Blue_17	10	8	below_titration_level	below_titration_level	NR	/	/	Y	8.20164	7.91234	NR	8.08065	-0.0299332	N	/	https://doi.org/10.1016/j.crviro.2022.100019	Figure-6 and S5
2021-07	MP009	hAEC_nasal	Gamma_P.1	Post_treatment	Untreated	Mycophenolic_Acid_31	10	1	3.9	3.94897	NR	3.92517	-0.166541	N	6.22276	6.93124	NR	6.70782	-0.187751	N	/	https://doi.org/10.1016/j.crviro.2022.100019	Figure-6 and S5
2021-07	MP009	hAEC_nasal	Gamma_P.1	Post_treatment	daily	Mycophenolic_Acid_31	10	2	6.4	6.44897	NR	6.42517	-0.0141578	N	9.51515	9.14176	NR	9.3674	0.180339	N	/	https://doi.org/10.1016/j.crviro.2022.100019	Figure-6 and S5
2021-07	MP009	hAEC_nasal	Gamma_P.1	Post_treatment	daily	Mycophenolic_Acid_31	10	3	5.94897	5.19897	NR	5.71902	0.127306	N	8.37758	8.09476	NR	8.2588	-0.714205	N	/	https://doi.org/10.1016/j.crviro.2022.100019	Figure-6 and S5
2021-07	MP009	hAEC_nasal	Gamma_P.1	Post_treatment	daily	Mycophenolic_Acid_31	10	4	2.94897	below_titration_level	NR	/	/	Y	8.47177	8.07785	NR	8.31802	-0.493695	N	/	https://doi.org/10.1016/j.crviro.2022.100019	Figure-6 and S5
2021-07	MP009	hAEC_nasal	Gamma_P.1	Post_treatment	daily	Mycophenolic_Acid_31	10	5	3.44897	3.69897	NR	3.59172	-1.17556	Y	8.89419	8.94842	NR	8.92215	-0.0663356	N	/	https://doi.org/10.1016/j.crviro.2022.100019	Figure-6 and S5
2021-07	MP009	hAEC_nasal	Gamma_P.1	Post_treatment	daily	Mycophenolic_Acid_31	10	6	2.44897	below_titration_level	NR	/	/	Y	8.55265	8.367	NR	8.46967	-0.470593	N	/	https://doi.org/10.1016/j.crviro.2022.100019	Figure-6 and S5
2021-07	MP009	hAEC_nasal	Gamma_P.1	Post_treatment	daily	Mycophenolic_Acid_31	10	7	below_titration_level	below_titration_level	NR	/	/	Y	8.86078	8.69207	NR	8.78457	0.512032	N	/	https://doi.org/10.1016/j.crviro.2022.100019	Figure-6 and S5
2021-07	MP009	hAEC_nasal	Gamma_P.1	Post_treatment	daily	Mycophenolic_Acid_31	10	8	below_titration_level	below_titration_level	NR	/	/	Y	8.30284	8.55134	NR	8.44463	0.33405	N	/	https://doi.org/10.1016/j.crviro.2022.100019	Figure-6 and S5
2021-07	MP009	hAEC_nasal	Gamma_P.1	Post_treatment	Untreated	Remdesivir	10	1	3.19897	4.44897	NR	4.1717	0.0799843	N	7.09305	7.1171	NR	7.10524	0.209673	N	/	https://doi.org/10.1016/j.crviro.2022.100019	Figure-6 and S5
2021-07	MP009	hAEC_nasal	Gamma_P.1	Post_treatment	daily	Remdesivir	10	2	2.44897	2.69897	NR	2.59172	-3.84762	Y	8.03756	7.9093	NR	7.97815	-1.20892	Y	/	https://doi.org/10.1016/j.crviro.2022.100019	Figure-6 and S5
2021-07	MP009	hAEC_nasal	Gamma_P.1	Post_treatment	daily	Remdesivir	10	3	below_titration_level	below_titration_level	NR	/	/	Y	6.12068	6.57228	NR	6.40271	-2.57029	Y	/	https://doi.org/10.1016/j.crviro.2022.100019	Figure-6 and S5
2021-07	MP009	hAEC_nasal	Gamma_P.1	Post_treatment	daily	Remdesivir	10	4	below_titration_level	below_titration_level	NR	/	/	Y	6.11629	6.33729	NR	6.2407	-2.57101	Y	/	https://doi.org/10.1016/j.crviro.2022.100019	Figure-6 and S5
2021-07	MP009	hAEC_nasal	Gamma_P.1	Post_treatment	daily	Remdesivir	10	5	below_titration_level	below_titration_level	NR	/	/	Y	5.79855	6.28675	NR	6.10792	-2.88057	Y	/	https://doi.org/10.1016/j.crviro.2022.100019	Figure-6 and S5
2021-07	MP009	hAEC_nasal	Gamma_P.1	Post_treatment	daily	Remdesivir	10	6	below_titration_level	below_titration_level	NR	/	/	Y	5.75235	6.10471	NR	5.96333	-2.97694	Y	/	https://doi.org/10.1016/j.crviro.2022.100019	Figure-6 and S5
2021-07	MP009	hAEC_nasal	Gamma_P.1	Post_treatment	daily	Remdesivir	10	7	below_titration_level	below_titration_level	NR	/	/	Y	5.55943	5.95571	NR	5.80129	-2.47125	Y	/	https://doi.org/10.1016/j.crviro.2022.100019	Figure-6 and S5
2021-07	MP009	hAEC_nasal	Gamma_P.1	Post_treatment	daily	Remdesivir	10	8	below_titration_level	below_titration_level	NR	/	/	Y	5.99032	5.37925	NR	5.78441	-2.32617	Y	/	https://doi.org/10.1016/j.crviro.2022.100019	Figure-6 and S5
2021-07	MP009	hAEC_nasal	Gamma_P.1	Post_treatment	Untreated	DMSO	/	1	4.19897	3.94897	NR	4.09172	/	/	6.78054	6.98642	NR	6.89557	/	/	/	https://doi.org/10.1016/j.crviro.2022.100019	Figure-6 and S5
2021-07	MP009	hAEC_nasal	Gamma_P.1	Post_treatment	daily	DMSO	/	2	5.69897	6.69897	NR	6.43933	/	/	9.03533	9.29929	NR	9.18706	/	/	/	https://doi.org/10.1016/j.crviro.2022.100019	Figure-6 and S5
2021-07	MP009	hAEC_nasal	Gamma_P.1	Post_treatment	daily	DMSO	/	3	5.69897	5.44897	NR	5.59172	/	/	9.04497	8.88669	NR	8.97301	/	/	/	https://doi.org/10.1016/j.crviro.2022.100019	Figure-6 and S5
2021-07	MP009	hAEC_nasal	Gamma_P.1	Post_treatment	daily	DMSO	/	4	4.69897	4.44897	NR	4.59172	/	/	8.65946	8.92422	NR	8.81171	/	/	/	https://doi.org/10.1016/j.crviro.2022.100019	Figure-6 and S5
2021-07	MP009	hAEC_nasal	Gamma_P.1	Post_treatment	daily	DMSO	/	5	4.94897	4.44897	NR	4.76727	/	/	9.11862	8.80182	NR	8.98849	/	/	/	https://doi.org/10.1016/j.crviro.2022.100019	Figure-6 and S5
2021-07	MP009	hAEC_nasal	Gamma_P.1	Post_treatment	daily	DMSO	/	6	3.44897	3.19897	NR	3.34172	/	/	8.68795	9.09882	NR	8.94026	/	/	/	https://doi.org/10.1016/j.crviro.2022.100019	Figure-6 and S5
2021-07	MP009	hAEC_nasal	Gamma_P.1	Post_treatment	daily	DMSO	/	7	3.4	3.44897	NR	3.42517	/	/	8.07919	8.40586	NR	8.27254	/	/	/	https://doi.org/10.1016/j.crviro.2022.100019	Figure-6 and S5
2021-07	MP009	hAEC_nasal	Gamma_P.1	Post_treatment	daily	DMSO	/	8	3.94897	4.44897	NR	4.26727	/	/	8.0448	8.16769	NR	8.11058	/	/	/	https://doi.org/10.1016/j.crviro.2022.100019	Figure-6 and S5
2021-10a	MP010	hAEC_nasal	Delta_B.1.617.2	Post_treatment	Untreated	Posaconazole_12	20	1	2.94897	2.44897	NR	2.76727	-0.25	N	5.38724	5.36577	NR	5.37664	-0.224125	N	/	ns	ns
2021-10a	MP010	hAEC_nasal	Delta_B.1.617.2	Post_treatment	daily	Posaconazole_12	20	2	3.94897	3.94897	NR	3.94897	-1.0683	Y	not amplified	6.95282	NR	/	/	N	/	ns	ns
2021-10a	MP010	hAEC_nasal	Delta_B.1.617.2	Post_treatment	daily	Posaconazole_12	20	3	5.44897	5.44897	NR	5.44897	-0.892746	Y	8.21006	8.8354	NR	8.62672	-0.539865	N	/	ns	ns
2021-10a	MP010	hAEC_nasal	Delta_B.1.617.2	Post_treatment	daily	Posaconazole_12	20	4	4.69897	4.44897	NR	4.59172	-1	Y	9.12942	9.23216	NR	9.18382	0.245508	N	/	ns	ns
2021-10a	MP010	hAEC_nasal	Delta_B.1.617.2	Post_treatment	daily	Posaconazole_12	20	5	4.69897	4.19897	NR	4.51727	-0.0744449	N	8.34322	8.74577	NR	8.58956	-0.237795	N	/	ns	ns
2021-10a	MP010	hAEC_nasal	Delta_B.1.617.2	Post_treatment	daily	Posaconazole_12	20	6	3.19897	2.94897	NR	3.09172	-1.25	Y	7.77351	7.69499	NR	7.73602	-1.31767	Y	/	ns	ns
2021-10a	MP010	hAEC_nasal	Delta_B.1.617.2	Post_treatment	daily	Posaconazole_12	20	7	2.44897	2.69897	NR	2.59172	-1.92556	Y	7.11055	7.15436	NR	7.13301	-1.28304	Y	/	ns	ns
2021-10a	MP010	hAEC_nasal	Delta_B.1.617.2	Post_treatment	daily	Posaconazole_12	20	8	2.44897	2.44897	NR	2.44897	-2.14275	Y	8.13127	8.54804	NR	8.38784	-0.387303	N	/	ns	ns
2021-10a	MP010	hAEC_nasal	Delta_B.1.617.2	Post_treatment	Untreated	Methylene_Blue_17	10	1	2.44897	2.69897	NR	2.59172	-0.425555	N	5.02142	4.4332	NR	4.8201	-0.78066	Y	/	ns	ns
2021-10a	MP010	hAEC_nasal	Delta_B.1.617.2	Post_treatment	daily	Methylene_Blue_17	10	2	below_titration_level	below_titration_level	NR	/	/	/	7.51964	6.47325	NR	7.25598	-1.01115	Y	/	ns	ns
2021-10a	MP010	hAEC_nasal	Delta_B.1.617.2	Post_treatment	daily	Methylene_Blue_17	10	3	3.19897	3.44897	NR	3.34172	-3	Y	8.29033	8.2171	NR	8.25526	-0.91133	Y	/	ns	ns
2021-10a	MP010	hAEC_nasal	Delta_B.1.617.2	Post_treatment	daily	Methylene_Blue_17	10	4	below_titration_level	below_titration_level	NR	/	/	/	7.3985	8.28124	NR	8.03367	-0.904642	Y	/	ns	ns
2021-10a	MP010	hAEC_nasal	Delta_B.1.617.2	Post_treatment	daily	Methylene_Blue_17	10	5	below_titration_level	below_titration_level	NR	/	/	/	8.1793	8.55209	NR	8.40452	-0.422826	N	/	ns	ns
2021-10a	MP010	hAEC_nasal	Delta_B.1.617.2	Post_treatment	daily	Methylene_Blue_17	10	6	below_titration_level	below_titration_level	NR	/	/	/	7.81849	8.04397	NR	7.9457	-1.10799	Y	/	ns	ns
2021-10a	MP010	hAEC_nasal	Delta_B.1.617.2	Post_treatment	daily	Methylene_Blue_17	10	7	below_titration_level	below_titration_level	NR	/	/	/	7.99051	8.2388	NR	8.13216	-0.283887	N	/	ns	ns
2021-10a	MP010	hAEC_nasal	Delta_B.1.617.2	Post_treatment	daily	Methylene_Blue_17	10	8	below_titration_level	below_titration_level	NR	/	/	/	8.06147	8.69082	NR	8.48137	-0.293772	N	/	ns	ns
2021-10a	MP010	hAEC_nasal	Delta_B.1.617.2	Post_treatment	Untreated	Mycophenolic_Acid_31	10	1	2.69897	2.69897	NR	2.69897	-0.318301	N	4.89044	5.50174	NR	5.29579	-0.304979	N	/	ns	ns
2021-10a	MP010	hAEC_nasal	Delta_B.1.617.2	Post_treatment	daily	Mycophenolic_Acid_31	10	2	4.69897	4.44897	NR	4.59172	-0.425555	N	8.14464	7.79519	NR	8.00416	-0.262975	N	/	ns	ns
2021-10a	MP010	hAEC_nasal	Delta_B.1.617.2	Post_treatment	daily	Mycophenolic_Acid_31	10	3	5.44897	5.44897	NR	5.44897	-0.892746	Y	8.90692	8.4548	NR	8.73722	-0.429369	N	/	ns	ns
2021-10a	MP010	hAEC_nasal	Delta_B.1.617.2	Post_treatment	daily	Mycophenolic_Acid_31	10	4	4.94897	4.94897	NR	4.94897	-0.642746	N	9.15633	8.54673	NR	8.95071	0.0123977	N	/	ns	ns
2021-10a	MP010	hAEC_nasal	Delta_B.1.617.2	Post_treatment	daily	Mycophenolic_Acid_31	10	5	3.44897	3.19897	NR	3.34172	-1.25	Y	8.08392	not amplified	NR	/	/	N	/	ns	ns
2021-10a	MP010	hAEC_nasal	Delta_B.1.617.2	Post_treatment	daily	Mycophenolic_Acid_31	10	6	3.19897	2.69897	NR	3.01727	-1.32444	Y	7.82976	8.11291	NR	7.99401	-1.05968	Y	/	ns	ns
2021-10a	MP010	hAEC_nasal	Delta_B.1.617.2	Post_treatment	daily	Mycophenolic_Acid_31	10	7	2.94897	3.19897	NR	3.09172	-1.42556	Y	7.34195	7.82246	NR	7.64553	-0.770526	Y	/	ns	ns
2021-10a	MP010	hAEC_nasal	Delta_B.1.617.2	Post_treatment	daily	Mycophenolic_Acid_31	10	8	3.19897	3.19897	NR	3.19897	-1.39275	Y	8.10666	8.09064	NR	8.09872	-0.676423	N	/	ns	ns
2021-10a	MP010	hAEC_nasal	Delta_B.1.617.2	Post_treatment	Untreated	Remdesivir	10	1	2.44897	2.69897	NR	2.59172	-0.425555	N	4.74771	5.50104	NR	5.27059	-0.330174	N	/	ns	ns
2021-10a	MP010	hAEC_nasal	Delta_B.1.617.2	Post_treatment	daily	Remdesivir	10	2	below_titration_level	below_titration_level	NR	/	/	/	5.34933	6.18607	NR	5.94408	-2.32305	Y	/	ns	ns
2021-10a	MP010	hAEC_nasal	Delta_B.1.617.2	Post_treatment	daily	Remdesivir	10	3	2.44897	2.44897	NR	2.44897	-3.89275	Y	4.4109	5.22458	NR	4.98559	-4.18099	Y	/	ns	ns
2021-10a	MP010	hAEC_nasal	Delta_B.1.617.2	Post_treatment	daily	Remdesivir	10	4	below_titration_level	below_titration_level	NR	/	/	/	4.15237	4.27361	NR	4.2172	-4.72111	Y	/	ns	ns
2021-10a	MP010	hAEC_nasal	Delta_B.1.617.2	Post_treatment	daily	Remdesivir	10	5	below_titration_level	below_titration_level	NR	/	/	/	3.99016	4.59797	NR	4.3927	-4.43465	Y	/	ns	ns
2021-10a	MP010	hAEC_nasal	Delta_B.1.617.2	Post_treatment	daily	Remdesivir	10	6	below_titration_level	below_titration_level	NR	/	/	/	4.22607	4.3464	NR	4.29039	-4.76331	Y	/	ns	ns
2021-10a	MP010	hAEC_nasal	Delta_B.1.617.2	Post_treatment	daily	Remdesivir	10	7	below_titration_level	below_titration_level	NR	/	/	/	3.70045	3.92717	NR	3.82844	-4.58761	Y	/	ns	ns
2021-10a	MP010	hAEC_nasal	Delta_B.1.617.2	Post_treatment	daily	Remdesivir	10	8	below_titration_level	2.69897	NR	2.69897	-1.89275	Y	4.69718	4.10094	NR	4.49423	-4.28092	Y	/	ns	ns
2021-10a	MP010	hAEC_nasal	Delta_B.1.617.2	Post_treatment	Untreated	DMSO	/	1	3.19897	2.69897	NR	3.01727	/	/	5.69723	5.47656	NR	5.60076	/	/	/	ns	ns
2021-10a	MP010	hAEC_nasal	Delta_B.1.617.2	Post_treatment	daily	DMSO	/	2	5.19897	4.69897	NR	5.01727	/	/	8.44848	7.94993	NR	8.26713	/	/	/	ns	ns
2021-10a	MP010	hAEC_nasal	Delta_B.1.617.2	Post_treatment	daily	DMSO	/	3	6.19897	6.44897	NR	6.34172	/	/	9.12391	9.20544	NR	9.16659	/	/	/	ns	ns
2021-10a	MP010	hAEC_nasal	Delta_B.1.617.2	Post_treatment	daily	DMSO	/	4	5.44897	5.69897	NR	5.59172	/	/	8.93763	8.939	NR	8.93831	/	/	/	ns	ns
2021-10a	MP010	hAEC_nasal	Delta_B.1.617.2	Post_treatment	daily	DMSO	/	5	4.44897	4.69897	NR	4.59172	/	/	8.60264	8.9747	NR	8.82735	/	/	/	ns	ns
2021-10a	MP010	hAEC_nasal	Delta_B.1.617.2	Post_treatment	daily	DMSO	/	6	4.44897	4.19897	NR	4.34172	/	/	9.17924	8.8764	NR	9.0537	/	/	/	ns	ns
2021-10a	MP010	hAEC_nasal	Delta_B.1.617.2	Post_treatment	daily	DMSO	/	7	4.19897	4.69897	NR	4.51727	/	/	8.44301	8.38731	NR	8.41605	/	/	/	ns	ns
2021-10a	MP010	hAEC_nasal	Delta_B.1.617.2	Post_treatment	daily	DMSO	/	8	4.69897	4.44897	NR	4.59172	/	/	8.88865	8.62106	NR	8.77515	/	/	/	ns	ns
2021-10b	MP010	hAEC_nasal	Delta_B.1.617.2	Post_treatment	Untreated	Posaconazole_12	20	1	2.69897	2.69897	NR	2.69897	0.25	N	5.47432	5.47944	NR	5.47689	0.343591	N	/	https://doi.org/10.1016/j.crviro.2022.100019	Figure-6 and S7
2021-10b	MP010	hAEC_nasal	Delta_B.1.617.2	Post_treatment	daily	Posaconazole_12	20	2	4.69897	4.19897	NR	4.51727	-0.25	N	7.70838	7.31495	NR	7.55477	-0.65427	N	/	https://doi.org/10.1016/j.crviro.2022.100019	Figure-6 and S7
2021-10b	MP010	hAEC_nasal	Delta_B.1.617.2	Post_treatment	daily	Posaconazole_12	20	3	5.69897	5.19897	NR	5.51727	-0.0744449	N	8.54515	9.12467	NR	8.92515	-0.513238	N	/	https://doi.org/10.1016/j.crviro.2022.100019	Figure-6 and S7
2021-10b	MP010	hAEC_nasal	Delta_B.1.617.2	Post_treatment	daily	Posaconazole_12	20	4	4.69897	4.94897	NR	4.84172	-1	Y	8.02507	8.68176	NR	8.46725	-0.959381	Y	/	https://doi.org/10.1016/j.crviro.2022.100019	Figure-6 and S7
2021-10b	MP010	hAEC_nasal	Delta_B.1.617.2	Post_treatment	daily	Posaconazole_12	20	5	3.94897	3.69897	NR	3.84172	-0.75	Y	7.53419	8.02005	NR	7.84179	-1.20409	Y	/	https://doi.org/10.1016/j.crviro.2022.100019	Figure-6 and S7
2021-10b	MP010	hAEC_nasal	Delta_B.1.617.2	Post_treatment	daily	Posaconazole_12	20	6	3.44897	2.94897	NR	3.26727	-1.57444	Y	8.15813	8.03607	NR	8.10137	-1.14749	Y	/	https://doi.org/10.1016/j.crviro.2022.100019	Figure-6 and S7
2021-10b	MP010	hAEC_nasal	Delta_B.1.617.2	Post_treatment	daily	Posaconazole_12	20	7	2.44897	2.44897	NR	2.44897	-2	Y	7.5341	7.50005	NR	7.51741	-1.23929	Y	/	https://doi.org/10.1016/j.crviro.2022.100019	Figure-6 and S7
2021-10b	MP010	hAEC_nasal	Delta_B.1.617.2	Post_treatment	daily	Posaconazole_12	20	8	2.44897	2.69897	NR	2.59172	-2	Y	7.22347	6.95645	NR	7.11017	-2.15294	Y	/	https://doi.org/10.1016/j.crviro.2022.100019	Figure-6 and S7
2021-10b	MP010	hAEC_nasal	Delta_B.1.617.2	Post_treatment	Untreated	Methylene_Blue_17	10	1	2.69897	2.94897	NR	2.84172	0.392746	N	5.57152	5.82828	NR	5.7186	0.585305	N	/	https://doi.org/10.1016/j.crviro.2022.100019	Figure-6 and S7
2021-10b	MP010	hAEC_nasal	Delta_B.1.617.2	Post_treatment	daily	Methylene_Blue_17	10	2	2.44897	2.69897	NR	2.59172	-2.17556	Y	7.64458	8.15442	NR	7.97038	-0.238666	N	/	https://doi.org/10.1016/j.crviro.2022.100019	Figure-6 and S7
2021-10b	MP010	hAEC_nasal	Delta_B.1.617.2	Post_treatment	daily	Methylene_Blue_17	10	3	2.44897	2.44897	NR	2.44897	-3.14275	Y	8.12053	8.11548	NR	8.11801	-1.32038	Y	/	https://doi.org/10.1016/j.crviro.2022.100019	Figure-6 and S7
2021-10b	MP010	hAEC_nasal	Delta_B.1.617.2	Post_treatment	daily	Methylene_Blue_17	10	4	2.44897	below_titration_level	NR	/	/	/	7.92288	7.96612	NR	7.94504	-1.48159	Y	/	https://doi.org/10.1016/j.crviro.2022.100019	Figure-6 and S7
2021-10b	MP010	hAEC_nasal	Delta_B.1.617.2	Post_treatment	daily	Methylene_Blue_17	10	5	below_titration_level	below_titration_level	NR	/	/	/	7.71444	7.42023	NR	7.59179	-1.45409	Y	/	https://doi.org/10.1016/j.crviro.2022.100019	Figure-6 and S7
2021-10b	MP010	hAEC_nasal	Delta_B.1.617.2	Post_treatment	daily	Methylene_Blue_17	10	6	below_titration_level	below_titration_level	NR	/	/	/	8.01731	8.31801	NR	8.19318	-1.05568	Y	/	https://doi.org/10.1016/j.crviro.2022.100019	Figure-6 and S7
2021-10b	MP010	hAEC_nasal	Delta_B.1.617.2	Post_treatment	daily	Methylene_Blue_17	10	7	below_titration_level	below_titration_level	NR	/	/	/	7.70372	7.83088	NR	7.77194	-0.984765	Y	/	https://doi.org/10.1016/j.crviro.2022.100019	Figure-6 and S7
2021-10b	MP010	hAEC_nasal	Delta_B.1.617.2	Post_treatment	daily	Methylene_Blue_17	10	8	below_titration_level	below_titration_level	NR	/	/	/	8.24128	7.86917	NR	8.09392	-1.16919	Y	/	https://doi.org/10.1016/j.crviro.2022.100019	Figure-6 and S7
2021-10b	MP010	hAEC_nasal	Delta_B.1.617.2	Post_treatment	Untreated	Mycophenolic_Acid_31	10	1	2.44897	2.44897	NR	2.44897	0	N	5.53485	5.49143	NR	5.51368	0.380385	N	/	https://doi.org/10.1016/j.crviro.2022.100019	Figure-6 and S7
2021-10b	MP010	hAEC_nasal	Delta_B.1.617.2	Post_treatment	daily	Mycophenolic_Acid_31	10	2	4.69897	4.44897	NR	4.59172	-0.175555	N	8.45549	7.86524	NR	8.25375	0.0447124	N	/	https://doi.org/10.1016/j.crviro.2022.100019	Figure-6 and S7
2021-10b	MP010	hAEC_nasal	Delta_B.1.617.2	Post_treatment	daily	Mycophenolic_Acid_31	10	3	5.19897	5.44897	NR	5.34172	-0.25	N	9.22322	8.94969	NR	9.10764	-0.330746	N	/	https://doi.org/10.1016/j.crviro.2022.100019	Figure-6 and S7
2021-10b	MP010	hAEC_nasal	Delta_B.1.617.2	Post_treatment	daily	Mycophenolic_Acid_31	10	4	4.19897	4.44897	NR	4.34172	-1.5	Y	9.0595	9.10486	NR	9.08277	-0.343856	N	/	https://doi.org/10.1016/j.crviro.2022.100019	Figure-6 and S7
2021-10b	MP010	hAEC_nasal	Delta_B.1.617.2	Post_treatment	daily	Mycophenolic_Acid_31	10	5	3.44897	3.69897	NR	3.59172	-1	Y	8.56024	8.62294	NR	8.59273	-0.453157	N	/	https://doi.org/10.1016/j.crviro.2022.100019	Figure-6 and S7
2021-10b	MP010	hAEC_nasal	Delta_B.1.617.2	Post_treatment	daily	Mycophenolic_Acid_31	10	6	2.69897	3.19897	NR	3.01727	-1.82444	Y	8.30397	8.38483	NR	8.34627	-0.902588	Y	/	https://doi.org/10.1016/j.crviro.2022.100019	Figure-6 and S7
2021-10b	MP010	hAEC_nasal	Delta_B.1.617.2	Post_treatment	daily	Mycophenolic_Acid_31	10	7	2.69897	2.94897	NR	2.84172	-1.60725	Y	7.99734	8.26025	NR	8.14839	-0.608308	N	/	https://doi.org/10.1016/j.crviro.2022.100019	Figure-6 and S7
2021-10b	MP010	hAEC_nasal	Delta_B.1.617.2	Post_treatment	daily	Mycophenolic_Acid_31	10	8	3.19897	2.94897	NR	3.09172	-1.5	Y	7.8941	7.80991	NR	7.85404	-1.40906	Y	/	https://doi.org/10.1016/j.crviro.2022.100019	Figure-6 and S7
2021-10b	MP010	hAEC_nasal	Delta_B.1.617.2	Post_treatment	Untreated	Remdesivir	10	1	2.44897	2.69897	NR	2.59172	0.142746	N	5.5414	5.82309	NR	5.70469	0.571393	N	/	https://doi.org/10.1016/j.crviro.2022.100019	Figure-6 and S7
2021-10b	MP010	hAEC_nasal	Delta_B.1.617.2	Post_treatment	daily	Remdesivir	10	2	2.44897	2.44897	NR	2.44897	-2.3183	Y	6.35909	6.48573	NR	6.42701	-1.78203	Y	/	https://doi.org/10.1016/j.crviro.2022.100019	Figure-6 and S7
2021-10b	MP010	hAEC_nasal	Delta_B.1.617.2	Post_treatment	daily	Remdesivir	10	3	2.44897	below_titration_level	NR	/	/	/	5.58659	5.79368	NR	5.70236	-3.73602	Y	/	https://doi.org/10.1016/j.crviro.2022.100019	Figure-6 and S7
2021-10b	MP010	hAEC_nasal	Delta_B.1.617.2	Post_treatment	daily	Remdesivir	10	4	below_titration_level	below_titration_level	NR	/	/	/	5.00177	4.99541	NR	4.9986	-4.42803	Y	/	https://doi.org/10.1016/j.crviro.2022.100019	Figure-6 and S7
2021-10b	MP010	hAEC_nasal	Delta_B.1.617.2	Post_treatment	daily	Remdesivir	10	5	below_titration_level	below_titration_level	NR	/	/	/	4.7256	4.67084	NR	4.69908	-4.3468	Y	/	https://doi.org/10.1016/j.crviro.2022.100019	Figure-6 and S7
2021-10b	MP010	hAEC_nasal	Delta_B.1.617.2	Post_treatment	daily	Remdesivir	10	6	below_titration_level	below_titration_level	NR	/	/	/	4.64797	4.83802	NR	4.75331	-4.49555	Y	/	https://doi.org/10.1016/j.crviro.2022.100019	Figure-6 and S7
2021-10b	MP010	hAEC_nasal	Delta_B.1.617.2	Post_treatment	daily	Remdesivir	10	7	below_titration_level	below_titration_level	NR	/	/	/	4.57685	4.37521	NR	4.48763	-4.26907	Y	/	https://doi.org/10.1016/j.crviro.2022.100019	Figure-6 and S7
2021-10b	MP010	hAEC_nasal	Delta_B.1.617.2	Post_treatment	daily	Remdesivir	10	8	below_titration_level	below_titration_level	NR	/	/	/	4.27182	4.28166	NR	4.27677	-4.98634	Y	/	https://doi.org/10.1016/j.crviro.2022.100019	Figure-6 and S7
2021-10b	MP010	hAEC_nasal	Delta_B.1.617.2	Post_treatment	Untreated	DMSO	/	1	2.44897	2.44897	NR	2.44897	/	/	4.8832	5.291	NR	5.1333	/	/	/	https://doi.org/10.1016/j.crviro.2022.100019	Figure-6 and S7
2021-10b	MP010	hAEC_nasal	Delta_B.1.617.2	Post_treatment	daily	DMSO	/	2	4.44897	4.94897	NR	4.76727	/	/	7.66189	8.44364	NR	8.20904	/	/	/	https://doi.org/10.1016/j.crviro.2022.100019	Figure-6 and S7
2021-10b	MP010	hAEC_nasal	Delta_B.1.617.2	Post_treatment	daily	DMSO	/	3	5.69897	5.44897	NR	5.59172	/	/	9.45279	9.42349	NR	9.43839	/	/	/	https://doi.org/10.1016/j.crviro.2022.100019	Figure-6 and S7
2021-10b	MP010	hAEC_nasal	Delta_B.1.617.2	Post_treatment	daily	DMSO	/	4	5.69897	5.94897	NR	5.84172	/	/	9.5524	9.24886	NR	9.42663	/	/	/	https://doi.org/10.1016/j.crviro.2022.100019	Figure-6 and S7
2021-10b	MP010	hAEC_nasal	Delta_B.1.617.2	Post_treatment	daily	DMSO	/	5	4.44897	4.69897	NR	4.59172	/	/	9.12081	8.95528	NR	9.04588	/	/	/	https://doi.org/10.1016/j.crviro.2022.100019	Figure-6 and S7
2021-10b	MP010	hAEC_nasal	Delta_B.1.617.2	Post_treatment	daily	DMSO	/	6	4.69897	4.94897	NR	4.84172	/	/	9.27802	9.2176	NR	9.24886	/	/	/	https://doi.org/10.1016/j.crviro.2022.100019	Figure-6 and S7
2021-10b	MP010	hAEC_nasal	Delta_B.1.617.2	Post_treatment	daily	DMSO	/	7	4.44897	4.44897	NR	4.44897	/	/	8.89987	8.54169	NR	8.7567	/	/	/	https://doi.org/10.1016/j.crviro.2022.100019	Figure-6 and S7
2021-10b	MP010	hAEC_nasal	Delta_B.1.617.2	Post_treatment	daily	DMSO	/	8	4.44897	4.69897	NR	4.59172	/	/	9.15345	9.35058	NR	9.26311	/	/	/	https://doi.org/10.1016/j.crviro.2022.100019	Figure-6 and S7
2021-12	Lab_prepared	hAEC_bronchial	Wuhan	Post_treatment	Untreated	Diphenyleneiodonium_chloride	10	1	4.19897	3.94897	NR	4.09172	-0.627306	N	7.85978	7.85572	NR	7.85776	-0.666148	N	Toxic	ns	ns
2021-12	Lab_prepared	hAEC_bronchial	Wuhan	Post_treatment	daily	Diphenyleneiodonium_chloride	10	2	4.44897	4.44897	NR	4.44897	-1.02005	Y	7.9408	7.64556	NR	7.8178	-1.9839	Y	Toxic	ns	ns
2021-12	Lab_prepared	hAEC_bronchial	Wuhan	Post_treatment	daily	Diphenyleneiodonium_chloride	10	3	3.19897	3.19897	NR	3.19897	-1.22273	Y	7.66742	8.239	NR	8.04115	-1.35941	Y	Toxic	ns	ns
2021-12	Lab_prepared	hAEC_bronchial	Wuhan	Post_treatment	daily	Diphenyleneiodonium_chloride	10	4	below_titration_level	below_titration_level	NR	/	/	/	8.04025	8.2065	NR	8.13128	-1.39936	Y	Toxic	ns	ns
2021-12	Lab_prepared	hAEC_bronchial	Wuhan	Post_treatment	daily	Diphenyleneiodonium_chloride	10	5	2.94897	2.44897	NR	2.76727	/	/	7.7219	7.63748	NR	7.68174	-1.35176	Y	Toxic	ns	ns
2021-12	Lab_prepared	hAEC_bronchial	Wuhan	Post_treatment	daily	Diphenyleneiodonium_chloride	10	6	2.69897	2.44897	NR	2.59172	/	/	7.87624	7.45541	NR	7.71492	-1.43765	Y	Toxic	ns	ns
2021-12	Lab_prepared	hAEC_bronchial	Wuhan	Post_treatment	daily	Diphenyleneiodonium_chloride	10	7	2.94897	2.44897	NR	2.76727	/	/	7.41389	6.62215	NR	7.17789	-1.76739	Y	Toxic	ns	ns
2021-12	Lab_prepared	hAEC_bronchial	Wuhan	Post_treatment	daily	Diphenyleneiodonium_chloride	10	8	2.94897	below_titration_level	NR	/	/	/	7.0956	6.59148	NR	6.91292	-1.37476	Y	Toxic	ns	ns
2021-12	Lab_prepared	hAEC_bronchial	Wuhan	Post_treatment	Untreated	Diphenyleneiodonium_chloride	2	1	3.19897	3.44897	NR	3.34172	-1.37731	Y	7.47074	7.5998	NR	7.54005	-0.98386	Y	Toxic	ns	ns
2021-12	Lab_prepared	hAEC_bronchial	Wuhan	Post_treatment	daily	Diphenyleneiodonium_chloride	2	2	3.44897	4.44897	NR	4.18933	-1.27969	Y	7.53743	8.26253	NR	8.03643	-1.76526	Y	Toxic	ns	ns
2021-12	Lab_prepared	hAEC_bronchial	Wuhan	Post_treatment	daily	Diphenyleneiodonium_chloride	2	3	3.94897	3.69897	NR	3.84172	-0.579984	N	7.76449	8.19837	NR	8.0335	-1.36706	Y	Toxic	ns	ns
2021-12	Lab_prepared	hAEC_bronchial	Wuhan	Post_treatment	daily	Diphenyleneiodonium_chloride	2	4	3.44897	below_titration_level	NR	/	/	/	8.10651	8.32893	NR	8.23181	-1.29883	Y	Toxic	ns	ns
2021-12	Lab_prepared	hAEC_bronchial	Wuhan	Post_treatment	daily	Diphenyleneiodonium_chloride	2	5	3.44897	2.94897	NR	3.26727	/	/	8.05826	/	NR	/	/	/	Toxic	ns	ns
2021-12	Lab_prepared	hAEC_bronchial	Wuhan	Post_treatment	daily	Diphenyleneiodonium_chloride	2	6	2.69897	2.94897	NR	2.84172	/	/	7.88566	8.02095	NR	7.95855	-1.19401	Y	Toxic	ns	ns
2021-12	Lab_prepared	hAEC_bronchial	Wuhan	Post_treatment	daily	Diphenyleneiodonium_chloride	2	7	below_titration_level	2.44897	NR	/	/	/	7.75091	7.18131	NR	7.55348	-1.3918	Y	Toxic	ns	ns
2021-12	Lab_prepared	hAEC_bronchial	Wuhan	Post_treatment	daily	Diphenyleneiodonium_chloride	2	8	below_titration_level	2.94897	NR	/	/	/	8.23233	7.12467	NR	7.96394	-0.323736	N	Toxic	ns	ns
2021-12	Lab_prepared	hAEC_bronchial	Wuhan	Post_treatment	Untreated	Diphenyleneiodonium_chloride	0.5	1	4.19897	5.19897	NR	4.93933	0.220311	N	7.87397	7.99262	NR	7.93733	-0.586571	N	Toxic	ns	ns
2021-12	Lab_prepared	hAEC_bronchial	Wuhan	Post_treatment	daily	Diphenyleneiodonium_chloride	0.5	2	4.44897	4.94897	NR	4.76727	-0.701751	N	8.2891	8.80641	NR	8.62062	-1.18108	Y	Toxic	ns	ns
2021-12	Lab_prepared	hAEC_bronchial	Wuhan	Post_treatment	daily	Diphenyleneiodonium_chloride	0.5	3	4.19897	3.44897	NR	3.96902	-0.452678	N	8.98078	8.75583	NR	8.88271	-0.517852	N	Toxic	ns	ns
2021-12	Lab_prepared	hAEC_bronchial	Wuhan	Post_treatment	daily	Diphenyleneiodonium_chloride	0.5	4	3.94897	3.94897	NR	3.94897	0.357254	N	8.64901	8.87307	NR	8.77533	-0.755308	Y	Toxic	ns	ns
2021-12	Lab_prepared	hAEC_bronchial	Wuhan	Post_treatment	daily	Diphenyleneiodonium_chloride	0.5	5	3.69897	2.94897	NR	3.46902	/	/	8.28929	8.32428	NR	8.30714	-0.726358	N	Toxic	ns	ns
2021-12	Lab_prepared	hAEC_bronchial	Wuhan	Post_treatment	daily	Diphenyleneiodonium_chloride	0.5	6	2.94897	2.44897	NR	2.76727	/	/	8.181	8.32206	NR	8.25723	-0.895334	Y	Toxic	ns	ns
2021-12	Lab_prepared	hAEC_bronchial	Wuhan	Post_treatment	daily	Diphenyleneiodonium_chloride	0.5	7	2.69897	below_titration_level	NR	/	/	/	7.87351	7.70403	NR	7.79698	-1.1483	Y	Toxic	ns	ns
2021-12	Lab_prepared	hAEC_bronchial	Wuhan	Post_treatment	daily	Diphenyleneiodonium_chloride	0.5	8	below_titration_level	2.44897	NR	/	/	/	8.41857	7.33901	NR	8.15227	-0.135405	N	Toxic	ns	ns
2021-12	Lab_prepared	hAEC_bronchial	Wuhan	Post_treatment	Untreated	Cetylpyridinium_Chloride_monohydrate	10	1	3.94897	4.19897	NR	4.09172	-0.627306	N	7.92891	7.98705	NR	7.95896	-0.56495	N	/	ns	ns
2021-12	Lab_prepared	hAEC_bronchial	Wuhan	Post_treatment	daily	Cetylpyridinium_Chloride_monohydrate	10	2	5.94897	5.69897	NR	5.84172	0.372694	N	8.77358	9.0666	NR	8.94435	-0.857345	Y	/	ns	ns
2021-12	Lab_prepared	hAEC_bronchial	Wuhan	Post_treatment	daily	Cetylpyridinium_Chloride_monohydrate	10	3	5.19897	4.69897	NR	5.01727	0.595571	N	10.1564	10.0871	NR	10.1231	0.722535	N	/	ns	ns
2021-12	Lab_prepared	hAEC_bronchial	Wuhan	Post_treatment	daily	Cetylpyridinium_Chloride_monohydrate	10	4	4.69897	4.44897	NR	4.59172	1	N	10.3439	10.0776	NR	10.2309	0.700239	N	/	ns	ns
2021-12	Lab_prepared	hAEC_bronchial	Wuhan	Post_treatment	daily	Cetylpyridinium_Chloride_monohydrate	10	5	2.44897	2.69897	NR	2.59172	/	/	8.42465	8.52482	NR	8.47762	-0.555878	N	/	ns	ns
2021-12	Lab_prepared	hAEC_bronchial	Wuhan	Post_treatment	daily	Cetylpyridinium_Chloride_monohydrate	10	6	3.44897	2.44897	NR	3.18933	/	/	8.50596	8.4798	NR	8.49308	-0.65949	N	/	ns	ns
2021-12	Lab_prepared	hAEC_bronchial	Wuhan	Post_treatment	daily	Cetylpyridinium_Chloride_monohydrate	10	7	below_titration_level	2.69897	NR	/	/	/	9.39367	9.87509	NR	9.69793	0.752648	N	/	ns	ns
2021-12	Lab_prepared	hAEC_bronchial	Wuhan	Post_treatment	daily	Cetylpyridinium_Chloride_monohydrate	10	8	3.69897	3.94897	NR	3.84172	/	/	8.57214	8.86129	NR	8.74035	0.452673	N	/	ns	ns
2021-12	Lab_prepared	hAEC_bronchial	Wuhan	Post_treatment	Untreated	Cetylpyridinium_Chloride_monohydrate	2	1	5.94897	4.94897	NR	5.68933	0.970311	N	8.14074	8.14392	NR	8.14233	-0.381572	N	/	ns	ns
2021-12	Lab_prepared	hAEC_bronchial	Wuhan	Post_treatment	daily	Cetylpyridinium_Chloride_monohydrate	2	2	5.19897	4.94897	NR	5.09172	-0.377306	N	9.64546	9.44802	NR	9.55787	-0.243829	N	/	ns	ns
2021-12	Lab_prepared	hAEC_bronchial	Wuhan	Post_treatment	daily	Cetylpyridinium_Chloride_monohydrate	2	3	4.19897	4.19897	NR	4.19897	-0.22273	N	10.0906	10.172	NR	10.1332	0.732621	N	/	ns	ns
2021-12	Lab_prepared	hAEC_bronchial	Wuhan	Post_treatment	daily	Cetylpyridinium_Chloride_monohydrate	2	4	2.44897	2.94897	NR	2.76727	-0.824445	Y	10.1346	9.24437	NR	9.88613	0.355487	N	/	ns	ns
2021-12	Lab_prepared	hAEC_bronchial	Wuhan	Post_treatment	daily	Cetylpyridinium_Chloride_monohydrate	2	5	below_titration_level	3.94897	NR	/	/	/	9.2266	9.19596	NR	9.21155	0.178055	N	/	ns	ns
2021-12	Lab_prepared	hAEC_bronchial	Wuhan	Post_treatment	daily	Cetylpyridinium_Chloride_monohydrate	2	6	2.44897	2.44897	NR	2.44897	/	/	8.89347	8.41617	NR	8.71733	-0.435236	N	/	ns	ns
2021-12	Lab_prepared	hAEC_bronchial	Wuhan	Post_treatment	daily	Cetylpyridinium_Chloride_monohydrate	2	7	4.44897	4.19897	NR	4.34172	/	/	8.90388	8.36014	NR	8.71207	-0.233215	N	/	ns	ns
2021-12	Lab_prepared	hAEC_bronchial	Wuhan	Post_treatment	daily	Cetylpyridinium_Chloride_monohydrate	2	8	6.19897	5.69897	NR	6.01727	/	/	8.63577	8.14648	NR	8.45667	0.168998	N	/	ns	ns
2021-12	Lab_prepared	hAEC_bronchial	Wuhan	Post_treatment	Untreated	Cetylpyridinium_Chloride_monohydrate	0.5	1	6.19897	5.19897	NR	5.93933	1.22031	N	7.46473	NA	NR	/	/	/	/	ns	ns
2021-12	Lab_prepared	hAEC_bronchial	Wuhan	Post_treatment	daily	Cetylpyridinium_Chloride_monohydrate	0.5	2	4.94897	4.44897	NR	4.76727	-0.701751	N	NA	NA	NR	/	/	/	/	ns	ns
2021-12	Lab_prepared	hAEC_bronchial	Wuhan	Post_treatment	daily	Cetylpyridinium_Chloride_monohydrate	0.5	3	3.44897	3.44897	NR	3.44897	-0.97273	Y	9.69748	10.193	NR	10.0124	0.61185	N	/	ns	ns
2021-12	Lab_prepared	hAEC_bronchial	Wuhan	Post_treatment	daily	Cetylpyridinium_Chloride_monohydrate	0.5	4	2.44897	2.94897	NR	2.76727	-0.824445	Y	9.41853	9.56494	NR	9.49788	-0.0327629	N	/	ns	ns
2021-12	Lab_prepared	hAEC_bronchial	Wuhan	Post_treatment	daily	Cetylpyridinium_Chloride_monohydrate	0.5	5	below_titration_level	below_titration_level	NR	/	/	/	9.19531	8.95136	NR	9.09024	0.0567475	N	/	ns	ns
2021-12	Lab_prepared	hAEC_bronchial	Wuhan	Post_treatment	daily	Cetylpyridinium_Chloride_monohydrate	0.5	6	2.69897	below_titration_level	NR	/	/	/	8.59488	8.3229	NR	8.47984	-0.672725	N	/	ns	ns
2021-12	Lab_prepared	hAEC_bronchial	Wuhan	Post_treatment	daily	Cetylpyridinium_Chloride_monohydrate	0.5	7	below_titration_level	below_titration_level	NR	/	/	/	8.56359	8.98253	NR	8.82173	-0.123554	N	/	ns	ns
2021-12	Lab_prepared	hAEC_bronchial	Wuhan	Post_treatment	daily	Cetylpyridinium_Chloride_monohydrate	0.5	8	below_titration_level	below_titration_level	NR	/	/	/	8.61184	8.94253	NR	8.80793	0.520252	N	/	ns	ns
2021-12	Lab_prepared	hAEC_bronchial	Wuhan	Post_treatment	Untreated	Remdesivir	10	1	3.94897	2.44897	NR	3.66146	-1.05756	Y	7.50201	5.82022	NR	7.20992	-1.31398	Y	/	ns	ns
2021-12	Lab_prepared	hAEC_bronchial	Wuhan	Post_treatment	daily	Remdesivir	10	2	3.44897	below_titration_level	NR	/	/	/	8.50714	3.01351	NR	8.20611	-1.59559	Y	/	ns	ns
2021-12	Lab_prepared	hAEC_bronchial	Wuhan	Post_treatment	daily	Remdesivir	10	3	below_titration_level	below_titration_level	NR	/	/	/	7.71626	/	NR	/	/	/	/	ns	ns
2021-12	Lab_prepared	hAEC_bronchial	Wuhan	Post_treatment	daily	Remdesivir	10	4	below_titration_level	below_titration_level	NR	/	/	/	7.36033	/	NR	/	/	/	/	ns	ns
2021-12	Lab_prepared	hAEC_bronchial	Wuhan	Post_treatment	daily	Remdesivir	10	5	below_titration_level	below_titration_level	NR	/	/	/	7.19294	5.06485	NR	6.89513	-2.13836	Y	/	ns	ns
2021-12	Lab_prepared	hAEC_bronchial	Wuhan	Post_treatment	daily	Remdesivir	10	6	below_titration_level	below_titration_level	NR	/	/	/	7.22014	6.8958	NR	7.08757	-2.065	Y	/	ns	ns
2021-12	Lab_prepared	hAEC_bronchial	Wuhan	Post_treatment	daily	Remdesivir	10	7	below_titration_level	below_titration_level	NR	/	/	/	5.95129	/	NR	/	/	/	/	ns	ns
2021-12	Lab_prepared	hAEC_bronchial	Wuhan	Post_treatment	daily	Remdesivir	10	8	below_titration_level	below_titration_level	NR	/	/	/	5.61944	/	NR	/	/	/	/	ns	ns
2021-12	Lab_prepared	hAEC_bronchial	Wuhan	Post_treatment	Untreated	Remdesivir	2	1	3.44897	4.44897	NR	4.18933	-0.529689	N	7.59956	8.2952	NR	8.07391	-0.449999	N	/	ns	ns
2021-12	Lab_prepared	hAEC_bronchial	Wuhan	Post_treatment	daily	Remdesivir	2	2	3.94897	4.19897	NR	4.09172	-1.37731	Y	8.5362	8.75866	NR	8.66152	-1.14018	Y	/	ns	ns
2021-12	Lab_prepared	hAEC_bronchial	Wuhan	Post_treatment	daily	Remdesivir	2	3	3.19897	3.69897	NR	3.51727	-0.904429	Y	8.67852	8.52487	NR	8.60845	-0.792106	Y	/	ns	ns
2021-12	Lab_prepared	hAEC_bronchial	Wuhan	Post_treatment	daily	Remdesivir	2	4	2.44897	2.44897	NR	2.44897	-1.14275	Y	8.88962	9.0787	NR	8.99437	-0.536271	N	/	ns	ns
2021-12	Lab_prepared	hAEC_bronchial	Wuhan	Post_treatment	daily	Remdesivir	2	5	below_titration_level	below_titration_level	NR	/	/	/	8.28866	7.64317	NR	8.07619	-0.957302	Y	/	ns	ns
2021-12	Lab_prepared	hAEC_bronchial	Wuhan	Post_treatment	daily	Remdesivir	2	6	below_titration_level	below_titration_level	NR	/	/	/	7.58168	7.6917	NR	7.64016	-1.5124	Y	/	ns	ns
2021-12	Lab_prepared	hAEC_bronchial	Wuhan	Post_treatment	daily	Remdesivir	2	7	below_titration_level	below_titration_level	NR	/	/	/	6.82397	7.40658	NR	7.20642	-1.73886	Y	/	ns	ns
2021-12	Lab_prepared	hAEC_bronchial	Wuhan	Post_treatment	daily	Remdesivir	2	8	below_titration_level	below_titration_level	NR	/	/	/	6.9785	6.18398	NR	6.74212	-1.54556	Y	/	ns	ns
2021-12	Lab_prepared	hAEC_bronchial	Wuhan	Post_treatment	Untreated	Remdesivir	0.5	1	4.19897	2.69897	NR	3.91146	-0.807561	Y	8.15313	/	NR	/	/	/	/	ns	ns
2021-12	Lab_prepared	hAEC_bronchial	Wuhan	Post_treatment	daily	Remdesivir	0.5	2	4.19897	4.19897	NR	4.19897	-1.27005	Y	8.85296	7.84637	NR	8.59273	-1.20896	Y	/	ns	ns
2021-12	Lab_prepared	hAEC_bronchial	Wuhan	Post_treatment	daily	Remdesivir	0.5	3	4.44897	5.69897	NR	5.4217	1	N	9.27099	8.85016	NR	9.10967	-0.290887	N	/	ns	ns
2021-12	Lab_prepared	hAEC_bronchial	Wuhan	Post_treatment	daily	Remdesivir	0.5	4	3.94897	3.19897	NR	3.71902	0.127306	N	9.2354	8.56095	NR	9.01773	-0.512906	N	/	ns	ns
2021-12	Lab_prepared	hAEC_bronchial	Wuhan	Post_treatment	daily	Remdesivir	0.5	5	below_titration_level	below_titration_level	NR	/	/	/	8.27876	8.17905	NR	8.23176	-0.801737	Y	/	ns	ns
2021-12	Lab_prepared	hAEC_bronchial	Wuhan	Post_treatment	daily	Remdesivir	0.5	6	below_titration_level	below_titration_level	NR	/	/	/	8.17905	7.54629	NR	7.96896	-1.18361	Y	/	ns	ns
2021-12	Lab_prepared	hAEC_bronchial	Wuhan	Post_treatment	daily	Remdesivir	0.5	7	2.44897	2.69897	NR	2.59172	/	/	7.42822	7.31484	NR	7.37522	-1.57006	Y	/	ns	ns
2021-12	Lab_prepared	hAEC_bronchial	Wuhan	Post_treatment	daily	Remdesivir	0.5	8	below_titration_level	below_titration_level	NR	/	/	/	7.50999	7.79746	NR	7.67709	-0.610583	N	/	ns	ns
2021-12	Lab_prepared	hAEC_bronchial	Wuhan	Post_treatment	Untreated	Remdesivir	0.1	1	3.94897	3.69897	NR	3.84172	-0.877306	Y	7.43132	7.86127	NR	7.69746	-0.826449	Y	/	ns	ns
2021-12	Lab_prepared	hAEC_bronchial	Wuhan	Post_treatment	daily	Remdesivir	0.1	2	4.69897	4.44897	NR	4.59172	-0.877306	Y	9.54264	9.25172	NR	9.4211	-0.380593	N	/	ns	ns
2021-12	Lab_prepared	hAEC_bronchial	Wuhan	Post_treatment	daily	Remdesivir	0.1	3	5.19897	5.19897	NR	5.19897	0.77727	N	10.1505	10.1129	NR	10.1321	0.731515	N	/	ns	ns
2021-12	Lab_prepared	hAEC_bronchial	Wuhan	Post_treatment	daily	Remdesivir	0.1	4	4.44897	4.19897	NR	4.34172	0.75	N	10.0397	10.0231	NR	10.0315	0.500823	N	/	ns	ns
2021-12	Lab_prepared	hAEC_bronchial	Wuhan	Post_treatment	daily	Remdesivir	0.1	5	3.44897	2.69897	NR	3.21902	/	/	8.99087	8.92059	NR	8.95715	-0.0763479	N	/	ns	ns
2021-12	Lab_prepared	hAEC_bronchial	Wuhan	Post_treatment	daily	Remdesivir	0.1	6	3.19897	3.44897	NR	3.34172	/	/	8.76832	8.58656	NR	8.68688	-0.465689	N	/	ns	ns
2021-12	Lab_prepared	hAEC_bronchial	Wuhan	Post_treatment	daily	Remdesivir	0.1	7	3.94897	2.69897	NR	3.6717	/	/	9.07667	8.53364	NR	8.88502	-0.0602667	N	/	ns	ns
2021-12	Lab_prepared	hAEC_bronchial	Wuhan	Post_treatment	daily	Remdesivir	0.1	8	2.69897	3.44897	NR	3.21902	/	/	8.60082	7.77501	NR	8.36024	0.0725674	N	/	ns	ns
2021-12	Lab_prepared	hAEC_bronchial	Wuhan	Post_treatment	Untreated	DMSO	/	1	4.94897	4.19897	NR	4.71902	/	/	8.59067	8.44498	NR	8.52391	/	/	/	ns	ns
2021-12	Lab_prepared	hAEC_bronchial	Wuhan	Post_treatment	daily	DMSO	/	2	5.69897	4.94897	NR	5.46902	/	/	9.96829	9.52796	NR	9.80169	/	/	/	ns	ns
2021-12	Lab_prepared	hAEC_bronchial	Wuhan	Post_treatment	daily	DMSO	/	3	3.44897	4.69897	NR	4.4217	/	/	9.04834	9.59246	NR	9.40056	/	/	/	ns	ns
2021-12	Lab_prepared	hAEC_bronchial	Wuhan	Post_treatment	daily	DMSO	/	4	3.69897	3.44897	NR	3.59172	/	/	9.67061	9.32282	NR	9.53064	/	/	/	ns	ns
2021-12	Lab_prepared	hAEC_bronchial	Wuhan	Post_treatment	daily	DMSO	/	5	below_titration_level	2.69897	NR	/	/	/	9.24497	8.60484	NR	9.0335	/	/	/	ns	ns
2021-12	Lab_prepared	hAEC_bronchial	Wuhan	Post_treatment	daily	DMSO	/	6	below_titration_level	2.44897	NR	/	/	/	9.05781	9.23031	NR	9.15257	/	/	/	ns	ns
2021-12	Lab_prepared	hAEC_bronchial	Wuhan	Post_treatment	daily	DMSO	/	7	below_titration_level	below_titration_level	NR	/	/	/	9.10384	8.69297	NR	8.94528	/	/	/	ns	ns
2021-12	Lab_prepared	hAEC_bronchial	Wuhan	Post_treatment	daily	DMSO	/	8	below_titration_level	2.69897	NR	/	/	/	8.07569	8.42951	NR	8.28767	/	/	/	ns	ns
2022-02a	MP010	hAEC_nasal	Omicron_BA.1_B.1.1.529	Post_treatment	Untreated	Posaconazole_12	20	1	4.94897	4.69897	4.69897	4.79914	0.0534669	N	8.77938	8.42757	8.12306	8.5238	-0.019125	N	/	https://doi.org/10.1101/2022.03.30.486461	Figure-1 and S2
2022-02a	MP010	hAEC_nasal	Omicron_BA.1_B.1.1.529	Post_treatment	daily	Posaconazole_12	20	2	4.94897	5.44897	4.69897	5.14622	-0.23427	N	9.59201	9.70707	9.37668	9.57914	-0.210506	N	/	https://doi.org/10.1101/2022.03.30.486461	Figure-1 and S2
2022-02a	MP010	hAEC_nasal	Omicron_BA.1_B.1.1.529	Post_treatment	daily	Posaconazole_12	20	3	4.69897	4.19897	4.69897	4.58663	0.206144	N	9.34204	8.4184	9.31101	9.17673	0.204424	N	/	https://doi.org/10.1101/2022.03.30.486461	Figure-1 and S2
2022-02a	MP010	hAEC_nasal	Omicron_BA.1_B.1.1.529	Post_treatment	daily	Posaconazole_12	20	4	3.69897	3.44897	3.94897	3.74568	-0.840954	Y	8.84409	8.02193	8.90548	8.72916	-0.285463	N	/	https://doi.org/10.1101/2022.03.30.486461	Figure-1 and S2
2022-02a	MP010	hAEC_nasal	Omicron_BA.1_B.1.1.529	Post_treatment	daily	Posaconazole_12	20	5	2.94897	2.94897	2.94897	2.94897	-0.931516	Y	4.78875	6.26365	6.26835	6.09709	-2.80246	Y	/	https://doi.org/10.1101/2022.03.30.486461	Figure-1 and S2
2022-02a	MP010	hAEC_nasal	Omicron_BA.1_B.1.1.529	Post_treatment	daily	Posaconazole_12	20	6	2.69897	2.94897	2.94897	2.88049	-1.75	Y	8.25542	8.52352	8.22755	8.35714	-0.549344	N	/	https://doi.org/10.1101/2022.03.30.486461	Figure-1 and S2
2022-02a	MP010	hAEC_nasal	Omicron_BA.1_B.1.1.529	Post_treatment	Untreated	Methylene_Blue_17	10	1	4.44897	4.94897	4.69897	4.74568	0	N	8.59579	8.65273	8.64819	8.633	0.0900765	N	/	https://doi.org/10.1101/2022.03.30.486461	Figure-1 and S2
2022-02a	MP010	hAEC_nasal	Omicron_BA.1_B.1.1.529	Post_treatment	daily	Methylene_Blue_17	10	2	4.19897	4.44897	4.44897	4.38049	-1	Y	9.63367	9.63784	9.08884	9.51731	-0.272344	N	/	https://doi.org/10.1101/2022.03.30.486461	Figure-1 and S2
2022-02a	MP010	hAEC_nasal	Omicron_BA.1_B.1.1.529	Post_treatment	daily	Methylene_Blue_17	10	3	2.94897	3.19897	2.94897	3.04914	-1.33134	Y	8.59564	8.37149	8.75391	8.60089	-0.371414	N	/	https://doi.org/10.1101/2022.03.30.486461	Figure-1 and S2
2022-02a	MP010	hAEC_nasal	Omicron_BA.1_B.1.1.529	Post_treatment	daily	Methylene_Blue_17	10	4	3.19897	3.19897	3.19897	3.19897	-1.38766	Y	8.23894	8.85612	8.23638	8.54969	-0.464927	N	/	https://doi.org/10.1101/2022.03.30.486461	Figure-1 and S2
2022-02a	MP010	hAEC_nasal	Omicron_BA.1_B.1.1.529	Post_treatment	daily	Methylene_Blue_17	10	5	3.19897	2.94897	2.94897	3.04914	-0.831343	Y	5.08732	5.5547	6.33105	5.94185	-2.95769	Y	/	https://doi.org/10.1101/2022.03.30.486461	Figure-1 and S2
2022-02a	MP010	hAEC_nasal	Omicron_BA.1_B.1.1.529	Post_treatment	daily	Methylene_Blue_17	10	6	3.69897	3.19897	3.19897	3.43469	-1.1958	Y	8.05342	6.85028	7.39616	7.68446	-1.22203	Y	/	https://doi.org/10.1101/2022.03.30.486461	Figure-1 and S2
2022-02a	MP010	hAEC_nasal	Omicron_BA.1_B.1.1.529	Post_treatment	Untreated	Mycophenolic_Acid_31	10	1	4.94897	4.44897	4.44897	4.68469	-0.0609858	N	8.9072	8.24548	8.24461	8.58705	0.0441257	N	/	https://doi.org/10.1101/2022.03.30.486461	Figure-1 and S2
2022-02a	MP010	hAEC_nasal	Omicron_BA.1_B.1.1.529	Post_treatment	daily	Mycophenolic_Acid_31	10	2	5.19897	4.94897	4.19897	4.94257	-0.437917	N	7.80321	9.57869	9.89671	9.59245	-0.197202	N	/	https://doi.org/10.1101/2022.03.30.486461	Figure-1 and S2
2022-02a	MP010	hAEC_nasal	Omicron_BA.1_B.1.1.529	Post_treatment	daily	Mycophenolic_Acid_31	10	3	3.69897	3.94897	4.19897	3.99568	-0.38481	N	8.9114	8.93516	8.99957	8.95033	-0.0219778	N	/	https://doi.org/10.1101/2022.03.30.486461	Figure-1 and S2
2022-02a	MP010	hAEC_nasal	Omicron_BA.1_B.1.1.529	Post_treatment	daily	Mycophenolic_Acid_31	10	4	3.94897	3.69897	4.19897	3.99568	-0.590954	N	8.45374	9.17085	8.70397	8.8793	-0.135321	N	/	https://doi.org/10.1101/2022.03.30.486461	Figure-1 and S2
2022-02a	MP010	hAEC_nasal	Omicron_BA.1_B.1.1.529	Post_treatment	daily	Mycophenolic_Acid_31	10	5	3.19897	3.19897	3.19897	3.19897	-0.681516	N	8.05632	8.44712	8.18511	8.26084	-0.638705	N	/	https://doi.org/10.1101/2022.03.30.486461	Figure-1 and S2
2022-02a	MP010	hAEC_nasal	Omicron_BA.1_B.1.1.529	Post_treatment	daily	Mycophenolic_Acid_31	10	6	3.94897	3.69897	3.94897	3.88049	-0.75	Y	8.31113	8.00995	7.70898	8.07699	-0.829499	Y	/	https://doi.org/10.1101/2022.03.30.486461	Figure-1 and S2
2022-02a	MP010	hAEC_nasal	Omicron_BA.1_B.1.1.529	Post_treatment	Untreated	Remdesivir	10	1	4.69897	4.94897	4.94897	4.88049	0.13481	N	2.49987	8.78275	8.11221	8.38968	-0.153241	N	/	https://doi.org/10.1101/2022.03.30.486461	Figure-1 and S2
2022-02a	MP010	hAEC_nasal	Omicron_BA.1_B.1.1.529	Post_treatment	daily	Remdesivir	10	2	3.44897	3.94897	3.69897	3.74568	-1.63481	Y	8.23811	8.90665	8.70979	8.69671	-1.09294	Y	/	https://doi.org/10.1101/2022.03.30.486461	Figure-1 and S2
2022-02a	MP010	hAEC_nasal	Omicron_BA.1_B.1.1.529	Post_treatment	daily	Remdesivir	10	3	3.19897	3.19897	2.94897	3.13049	-1.25	Y	8.33939	7.9367	8.27395	8.21557	-0.756739	Y	/	https://doi.org/10.1101/2022.03.30.486461	Figure-1 and S2
2022-02a	MP010	hAEC_nasal	Omicron_BA.1_B.1.1.529	Post_treatment	daily	Remdesivir	10	4	3.69897	3.19897	3.19897	3.43469	-1.15194	Y	7.7978	7.47912	7.96552	7.79072	-1.2239	Y	/	https://doi.org/10.1101/2022.03.30.486461	Figure-1 and S2
2022-02a	MP010	hAEC_nasal	Omicron_BA.1_B.1.1.529	Post_treatment	daily	Remdesivir	10	5	3.19897	2.94897	2.94897	3.04914	-0.831343	Y	6.60557	6.60961	6.45118	6.56144	-2.3381	Y	/	https://doi.org/10.1101/2022.03.30.486461	Figure-1 and S2
2022-02a	MP010	hAEC_nasal	Omicron_BA.1_B.1.1.529	Post_treatment	daily	Remdesivir	10	6	3.44897	3.19897	3.44897	3.38049	-1.25	Y	1.42871	/	/	/	/	/	/	https://doi.org/10.1101/2022.03.30.486461	Figure-1 and S2
2022-02a	MP010	hAEC_nasal	Omicron_BA.1_B.1.1.529	Post_treatment	Untreated	DMSO	/	1	4.94897	4.69897	4.44897	4.74568	/	/	8.51462	8.52892	8.58226	8.54292	/	/	/	https://doi.org/10.1101/2022.03.30.486461	Figure-1 and S2
2022-02a	MP010	hAEC_nasal	Omicron_BA.1_B.1.1.529	Post_treatment	daily	DMSO	/	2	5.44897	5.19897	5.44897	5.38049	/	/	9.97444	9.38594	9.82103	9.78965	/	/	/	https://doi.org/10.1101/2022.03.30.486461	Figure-1 and S2
2022-02a	MP010	hAEC_nasal	Omicron_BA.1_B.1.1.529	Post_treatment	daily	DMSO	/	3	4.44897	4.19897	4.44897	4.38049	/	/	9.20858	8.76321	8.79131	8.97231	/	/	/	https://doi.org/10.1101/2022.03.30.486461	Figure-1 and S2
2022-02a	MP010	hAEC_nasal	Omicron_BA.1_B.1.1.529	Post_treatment	daily	DMSO	/	4	4.69897	4.19897	4.69897	4.58663	/	/	9.07436	9.05327	8.89512	9.01462	/	/	/	https://doi.org/10.1101/2022.03.30.486461	Figure-1 and S2
2022-02a	MP010	hAEC_nasal	Omicron_BA.1_B.1.1.529	Post_treatment	daily	DMSO	/	5	3.94897	3.69897	3.94897	3.88049	/	/	8.96396	8.95606	8.74537	8.89955	/	/	/	https://doi.org/10.1101/2022.03.30.486461	Figure-1 and S2
2022-02a	MP010	hAEC_nasal	Omicron_BA.1_B.1.1.529	Post_treatment	daily	DMSO	/	6	4.44897	4.69897	4.69897	4.63049	/	/	8.89875	8.90173	8.91872	8.90649	/	/	/	https://doi.org/10.1101/2022.03.30.486461	Figure-1 and S2
2022-02b	Lab_prepared_Donor_793	hAEC_bronchial	Omicron_BA.1_B.1.1.529	Post_treatment	Untreated	Niclosamide	20	1	4.94897	4.44897	NR	4.76727	0.425555	N	NR	NR	NR	NR	NR	NR	/	https://doi.org/10.1101/2022.03.30.486461	Figure-3 and S2
2022-02b	Lab_prepared_Donor_793	hAEC_bronchial	Omicron_BA.1_B.1.1.529	Post_treatment	daily	Niclosamide	20	2	4.19897	4.94897	NR	4.71902	-0.548249	N	NR	NR	NR	NR	NR	NR	/	https://doi.org/10.1101/2022.03.30.486461	Figure-3 and S2
2022-02b	Lab_prepared_Donor_793	hAEC_bronchial	Omicron_BA.1_B.1.1.529	Post_treatment	daily	Niclosamide	20	3	3.94897	3.44897	NR	3.76727	-1.45175	Y	NR	NR	NR	NR	NR	NR	/	https://doi.org/10.1101/2022.03.30.486461	Figure-3 and S2
2022-02b	Lab_prepared_Donor_793	hAEC_bronchial	Omicron_BA.1_B.1.1.529	Post_treatment	daily	Niclosamide	20	4	2.69897	2.94897	NR	2.84172	-1.5	Y	NR	NR	NR	NR	NR	NR	Toxic	https://doi.org/10.1101/2022.03.30.486461	Figure-3 and S2
2022-02b	Lab_prepared_Donor_793	hAEC_bronchial	Omicron_BA.1_B.1.1.529	Post_treatment	daily	Niclosamide	20	5	below_titration_level	below_titration_level	NR	/	/	/	NR	NR	NR	NR	NR	NR	Toxic	https://doi.org/10.1101/2022.03.30.486461	Figure-3 and S2
2022-02b	Lab_prepared_Donor_793	hAEC_bronchial	Omicron_BA.1_B.1.1.529	Post_treatment	daily	Niclosamide	20	6	below_titration_level	below_titration_level	NR	/	/	/	NR	NR	NR	NR	NR	NR	Toxic	https://doi.org/10.1101/2022.03.30.486461	Figure-3 and S2
2022-02b	Lab_prepared_Donor_793	hAEC_bronchial	Omicron_BA.1_B.1.1.529	Post_treatment	daily	Niclosamide	20	7	below_titration_level	below_titration_level	NR	/	/	/	NR	NR	NR	NR	NR	NR	Toxic	https://doi.org/10.1101/2022.03.30.486461	Figure-3 and S2
2022-02b	Lab_prepared_Donor_793	hAEC_bronchial	Omicron_BA.1_B.1.1.529	Post_treatment	daily	Niclosamide	20	8	below_titration_level	below_titration_level	NR	/	/	/	NR	NR	NR	NR	NR	NR	Toxic	https://doi.org/10.1101/2022.03.30.486461	Figure-3 and S2
2022-02b	Lab_prepared_Donor_793	hAEC_bronchial	Omicron_BA.1_B.1.1.529	Post_treatment	Untreated	Niclosamide	10	1	5.19897	4.19897	NR	4.93933	0.597617	N	8.69337	8.83117	NR	8.76771	0.411461	N	/	https://doi.org/10.1101/2022.03.30.486461	Figure-3 and S2
2022-02b	Lab_prepared_Donor_793	hAEC_bronchial	Omicron_BA.1_B.1.1.529	Post_treatment	daily	Niclosamide	10	2	3.94897	5.19897	NR	4.9217	-0.345571	N	8.4803	8.0005	NR	8.30354	-0.40196	N	/	https://doi.org/10.1101/2022.03.30.486461	Figure-3 and S2
2022-02b	Lab_prepared_Donor_793	hAEC_bronchial	Omicron_BA.1_B.1.1.529	Post_treatment	daily	Niclosamide	10	3	3.44897	3.44897	NR	3.44897	-1.77005	Y	8.90156	8.16285	NR	8.67333	0.0616788	N	/	https://doi.org/10.1101/2022.03.30.486461	Figure-3 and S2
2022-02b	Lab_prepared_Donor_793	hAEC_bronchial	Omicron_BA.1_B.1.1.529	Post_treatment	daily	Niclosamide	10	4	3.19897	3.94897	NR	3.71902	-0.622694	N	8.66167	7.82575	NR	8.41979	-0.0680877	N	/	https://doi.org/10.1101/2022.03.30.486461	Figure-3 and S2
2022-02b	Lab_prepared_Donor_793	hAEC_bronchial	Omicron_BA.1_B.1.1.529	Post_treatment	daily	Niclosamide	10	5	3.19897	3.44897	NR	3.34172	-1.75	Y	8.42225	7.97465	NR	8.25373	-0.798223	Y	/	https://doi.org/10.1101/2022.03.30.486461	Figure-3 and S2
2022-02b	Lab_prepared_Donor_793	hAEC_bronchial	Omicron_BA.1_B.1.1.529	Post_treatment	daily	Niclosamide	10	6	3.44897	3.19897	NR	3.34172	-1.25	Y	8.68226	7.15006	NR	8.3938	-0.393708	N	/	https://doi.org/10.1101/2022.03.30.486461	Figure-3 and S2
2022-02b	Lab_prepared_Donor_793	hAEC_bronchial	Omicron_BA.1_B.1.1.529	Post_treatment	daily	Niclosamide	10	7	2.69897	3.94897	NR	3.6717	-2.54732	Y	8.0045	7.527	NR	7.82832	-0.556335	N	/	https://doi.org/10.1101/2022.03.30.486461	Figure-3 and S2
2022-02b	Lab_prepared_Donor_793	hAEC_bronchial	Omicron_BA.1_B.1.1.529	Post_treatment	daily	Niclosamide	10	8	2.94897	3.44897	NR	3.26727	-1.6817	Y	7.73117	8.54031	NR	8.30193	-0.501797	N	/	https://doi.org/10.1101/2022.03.30.486461	Figure-3 and S2
2022-02b	Lab_prepared_Donor_793	hAEC_bronchial	Omicron_BA.1_B.1.1.529	Post_treatment	Untreated	Niclosamide	5	1	4.44897	4.44897	NR	4.44897	0.107254	N	8.03406	8.45354	NR	8.29259	-0.0636548	N	/	https://doi.org/10.1101/2022.03.30.486461	Figure-3 and S2
2022-02b	Lab_prepared_Donor_793	hAEC_bronchial	Omicron_BA.1_B.1.1.529	Post_treatment	daily	Niclosamide	5	2	5.19897	4.44897	NR	4.96902	-0.298249	N	8.71976	8.34468	NR	8.57151	-0.133986	N	/	https://doi.org/10.1101/2022.03.30.486461	Figure-3 and S2
2022-02b	Lab_prepared_Donor_793	hAEC_bronchial	Omicron_BA.1_B.1.1.529	Post_treatment	daily	Niclosamide	5	3	3.44897	3.94897	NR	3.76727	-1.45175	Y	8.59963	8.63538	NR	8.61787	0.00622115	N	/	https://doi.org/10.1101/2022.03.30.486461	Figure-3 and S2
2022-02b	Lab_prepared_Donor_793	hAEC_bronchial	Omicron_BA.1_B.1.1.529	Post_treatment	daily	Niclosamide	5	4	4.44897	3.94897	NR	4.26727	-0.0744449	N	8.59111	9.01107	NR	8.84999	0.362111	N	/	https://doi.org/10.1101/2022.03.30.486461	Figure-3 and S2
2022-02b	Lab_prepared_Donor_793	hAEC_bronchial	Omicron_BA.1_B.1.1.529	Post_treatment	daily	Niclosamide	5	5	5.19897	4.69897	NR	5.01727	-0.0744449	N	8.63192	9.10887	NR	8.93282	-0.119136	N	/	https://doi.org/10.1101/2022.03.30.486461	Figure-3 and S2
2022-02b	Lab_prepared_Donor_793	hAEC_bronchial	Omicron_BA.1_B.1.1.529	Post_treatment	daily	Niclosamide	5	6	5.19897	4.44897	NR	4.96902	0.377306	N	8.839	9.20347	NR	9.0584	0.270891	N	/	https://doi.org/10.1101/2022.03.30.486461	Figure-3 and S2
2022-02b	Lab_prepared_Donor_793	hAEC_bronchial	Omicron_BA.1_B.1.1.529	Post_treatment	daily	Niclosamide	5	7	3.69897	4.44897	NR	4.21902	-2	Y	8.63658	8.43253	NR	8.54643	0.161777	N	/	https://doi.org/10.1101/2022.03.30.486461	Figure-3 and S2
2022-02b	Lab_prepared_Donor_793	hAEC_bronchial	Omicron_BA.1_B.1.1.529	Post_treatment	daily	Niclosamide	5	8	3.94897	4.19897	NR	4.09172	-0.857254	Y	7.10209	9.05207	NR	8.75588	-0.0478464	N	/	https://doi.org/10.1101/2022.03.30.486461	Figure-3 and S2
2022-02b	Lab_prepared_Donor_793	hAEC_bronchial	Omicron_BA.1_B.1.1.529	Post_treatment	Untreated	Niclosamide	1	1	4.44897	4.69897	NR	4.59172	0.25	N	NR	NR	NR	NR	NR	NR	/	https://doi.org/10.1101/2022.03.30.486461	Figure-3 and S2
2022-02b	Lab_prepared_Donor_793	hAEC_bronchial	Omicron_BA.1_B.1.1.529	Post_treatment	daily	Niclosamide	1	2	3.69897	4.19897	NR	4.01727	-1.25	Y	NR	NR	NR	NR	NR	NR	/	https://doi.org/10.1101/2022.03.30.486461	Figure-3 and S2
2022-02b	Lab_prepared_Donor_793	hAEC_bronchial	Omicron_BA.1_B.1.1.529	Post_treatment	daily	Niclosamide	1	3	3.69897	4.19897	NR	4.01727	-1.20175	Y	NR	NR	NR	NR	NR	NR	/	https://doi.org/10.1101/2022.03.30.486461	Figure-3 and S2
2022-02b	Lab_prepared_Donor_793	hAEC_bronchial	Omicron_BA.1_B.1.1.529	Post_treatment	daily	Niclosamide	1	4	3.19897	3.19897	NR	3.19897	-1.14275	Y	NR	NR	NR	NR	NR	NR	/	https://doi.org/10.1101/2022.03.30.486461	Figure-3 and S2
2022-02b	Lab_prepared_Donor_793	hAEC_bronchial	Omicron_BA.1_B.1.1.529	Post_treatment	daily	Niclosamide	1	5	5.94897	4.69897	NR	5.6717	0.579984	N	NR	NR	NR	NR	NR	NR	/	https://doi.org/10.1101/2022.03.30.486461	Figure-3 and S2
2022-02b	Lab_prepared_Donor_793	hAEC_bronchial	Omicron_BA.1_B.1.1.529	Post_treatment	daily	Niclosamide	1	6	5.19897	4.69897	NR	5.01727	0.425555	N	NR	NR	NR	NR	NR	NR	/	https://doi.org/10.1101/2022.03.30.486461	Figure-3 and S2
2022-02b	Lab_prepared_Donor_793	hAEC_bronchial	Omicron_BA.1_B.1.1.529	Post_treatment	daily	Niclosamide	1	7	3.94897	4.19897	NR	4.09172	-2.12731	Y	NR	NR	NR	NR	NR	NR	/	https://doi.org/10.1101/2022.03.30.486461	Figure-3 and S2
2022-02b	Lab_prepared_Donor_793	hAEC_bronchial	Omicron_BA.1_B.1.1.529	Post_treatment	daily	Niclosamide	1	8	4.19897	4.19897	NR	4.19897	-0.75	Y	NR	NR	NR	NR	NR	NR	/	https://doi.org/10.1101/2022.03.30.486461	Figure-3 and S2
2022-02b	Lab_prepared_Donor_793	hAEC_bronchial	Omicron_BA.1_B.1.1.529	Post_treatment	Untreated	Remdesivir	10	1	4.44897	5.19897	NR	4.96902	0.627306	N	8.56572	8.95047	NR	8.79938	0.443131	N	/	https://doi.org/10.1101/2022.03.30.486461	Figure-3 and S2
2022-02b	Lab_prepared_Donor_793	hAEC_bronchial	Omicron_BA.1_B.1.1.529	Post_treatment	daily	Remdesivir	10	2	3.44897	3.94897	NR	3.76727	-1.5	Y	7.95179	8.75576	NR	8.51808	-0.187417	N	/	https://doi.org/10.1101/2022.03.30.486461	Figure-3 and S2
2022-02b	Lab_prepared_Donor_793	hAEC_bronchial	Omicron_BA.1_B.1.1.529	Post_treatment	daily	Remdesivir	10	3	2.94897	3.19897	NR	3.09172	-2.12731	Y	8.65587	8.30415	NR	8.51468	-0.0969721	N	/	https://doi.org/10.1101/2022.03.30.486461	Figure-3 and S2
2022-02b	Lab_prepared_Donor_793	hAEC_bronchial	Omicron_BA.1_B.1.1.529	Post_treatment	daily	Remdesivir	10	4	3.44897	3.19897	NR	3.34172	-1	Y	8.60846	8.53574	NR	8.57362	0.0857436	N	/	https://doi.org/10.1101/2022.03.30.486461	Figure-3 and S2
2022-02b	Lab_prepared_Donor_793	hAEC_bronchial	Omicron_BA.1_B.1.1.529	Post_treatment	daily	Remdesivir	10	5	below_titration_level	below_titration_level	NR	/	/	/	8.33431	8.32822	NR	8.33128	-0.720675	N	/	https://doi.org/10.1101/2022.03.30.486461	Figure-3 and S2
2022-02b	Lab_prepared_Donor_793	hAEC_bronchial	Omicron_BA.1_B.1.1.529	Post_treatment	daily	Remdesivir	10	6	below_titration_level	below_titration_level	NR	/	/	/	7.75685	6.76891	NR	7.49832	-1.28919	Y	/	https://doi.org/10.1101/2022.03.30.486461	Figure-3 and S2
2022-02b	Lab_prepared_Donor_793	hAEC_bronchial	Omicron_BA.1_B.1.1.529	Post_treatment	daily	Remdesivir	10	7	below_titration_level	below_titration_level	NR	/	/	/	7.33928	6.84508	NR	7.15898	-1.22567	Y	/	https://doi.org/10.1101/2022.03.30.486461	Figure-3 and S2
2022-02b	Lab_prepared_Donor_793	hAEC_bronchial	Omicron_BA.1_B.1.1.529	Post_treatment	daily	Remdesivir	10	8	below_titration_level	below_titration_level	NR	/	/	/	6.67818	5.41255	NR	6.40009	-2.40364	Y	/	https://doi.org/10.1101/2022.03.30.486461	Figure-3 and S2
2022-02b	Lab_prepared_Donor_793	hAEC_bronchial	Omicron_BA.1_B.1.1.529	Post_treatment	Untreated	DMSO	/	1	4.44897	4.19897	NR	4.34172	/	/	8.10758	8.51338	NR	8.35625	/	/	/	https://doi.org/10.1101/2022.03.30.486461	Figure-3 and S2
2022-02b	Lab_prepared_Donor_793	hAEC_bronchial	Omicron_BA.1_B.1.1.529	Post_treatment	daily	DMSO	/	2	5.44897	4.94897	NR	5.26727	/	/	8.87711	8.41765	NR	8.7055	/	/	/	https://doi.org/10.1101/2022.03.30.486461	Figure-3 and S2
2022-02b	Lab_prepared_Donor_793	hAEC_bronchial	Omicron_BA.1_B.1.1.529	Post_treatment	daily	DMSO	/	3	5.44897	4.69897	NR	5.21902	/	/	8.84703	8.05972	NR	8.61165	/	/	/	https://doi.org/10.1101/2022.03.30.486461	Figure-3 and S2
2022-02b	Lab_prepared_Donor_793	hAEC_bronchial	Omicron_BA.1_B.1.1.529	Post_treatment	daily	DMSO	/	4	4.19897	4.44897	NR	4.34172	/	/	8.23742	8.64571	NR	8.48788	/	/	/	https://doi.org/10.1101/2022.03.30.486461	Figure-3 and S2
2022-02b	Lab_prepared_Donor_793	hAEC_bronchial	Omicron_BA.1_B.1.1.529	Post_treatment	daily	DMSO	/	5	5.19897	4.94897	NR	5.09172	/	/	8.61967	9.26425	NR	9.05195	/	/	/	https://doi.org/10.1101/2022.03.30.486461	Figure-3 and S2
2022-02b	Lab_prepared_Donor_793	hAEC_bronchial	Omicron_BA.1_B.1.1.529	Post_treatment	daily	DMSO	/	6	4.69897	4.44897	NR	4.59172	/	/	8.77888	8.79596	NR	8.78751	/	/	/	https://doi.org/10.1101/2022.03.30.486461	Figure-3 and S2
2022-02b	Lab_prepared_Donor_793	hAEC_bronchial	Omicron_BA.1_B.1.1.529	Post_treatment	daily	DMSO	/	7	5.69897	6.44897	NR	6.21902	/	/	8.52089	8.18504	NR	8.38465	/	/	/	https://doi.org/10.1101/2022.03.30.486461	Figure-3 and S2
2022-02b	Lab_prepared_Donor_793	hAEC_bronchial	Omicron_BA.1_B.1.1.529	Post_treatment	daily	DMSO	/	8	4.94897	4.94897	NR	4.94897	/	/	8.6629	8.9099	NR	8.80373	/	/	/	https://doi.org/10.1101/2022.03.30.486461	Figure-3 and S2
2022-04a	MP010	hAEC_nasal	Omicron_BA.1_B.1.1.529	Post_treatment	Untreated	Posaconazole_12	20	1	4.44897	4.19897	NR	4.34172	-0.5	N	8.65221	8.83514	NR	8.75324	0.345496	N	/		Figure-1 and S2
2022-04a	MP010	hAEC_nasal	Omicron_BA.1_B.1.1.529	Post_treatment	daily	Posaconazole_12	20	2	3.94897	5.19897	NR	4.9217	-0.420016	N	9.25636	9.33924	NR	9.29977	0.393865	N	/		Figure-1 and S2
2022-04a	MP010	hAEC_nasal	Omicron_BA.1_B.1.1.529	Post_treatment	daily	Posaconazole_12	20	3	4.69897	4.44897	NR	4.59172	0	N	8.44157	8.94306	NR	8.761	-0.238725	N	/		Figure-1 and S2
2022-04a	MP010	hAEC_nasal	Omicron_BA.1_B.1.1.529	Post_treatment	daily	Posaconazole_12	20	4	3.94897	3.19897	NR	3.71902	-0.622694	N	8.38833	8.25701	NR	8.32761	-0.114792	N	/		Figure-1 and S2
2022-04a	MP010	hAEC_nasal	Omicron_BA.1_B.1.1.529	Post_treatment	daily	Posaconazole_12	20	5	3.69897	3.69897	NR	3.69897	0.25	N	8.43295	8.03722	NR	8.27868	-0.052171	N	/		Figure-1 and S2
2022-04a	MP010	hAEC_nasal	Omicron_BA.1_B.1.1.529	Post_treatment	daily	Posaconazole_12	20	6	3.44897	3.19897	NR	3.34172	-0.425555	N	NA	8.3777	NR	8.3777	0.444484	N	/		Figure-1 and S2
2022-04a	MP010	hAEC_nasal	Omicron_BA.1_B.1.1.529	Post_treatment	daily	Posaconazole_12	20	7	3.69897	3.19897	NR	3.51727	-0.574445	N	8.76069	7.9736	NR	8.52534	0.745977	N	/		Figure-1 and S2
2022-04a	MP010	hAEC_nasal	Omicron_BA.1_B.1.1.529	Post_treatment	daily	Posaconazole_12	20	8	3.94897	3.44897	NR	3.76727	-0.824445	Y	8.30233	7.74423	NR	8.10736	-0.262326	N	/		Figure-1 and S2
2022-04a	MP010	hAEC_nasal	Omicron_BA.1_B.1.1.529	Post_treatment	Untreated	Methylene_Blue_17	10	1	4.44897	4.19897	NR	4.34172	-0.5	N	8.58857	8.30695	NR	8.4702	0.0624598	N	/		Figure-1 and S2
2022-04a	MP010	hAEC_nasal	Omicron_BA.1_B.1.1.529	Post_treatment	daily	Methylene_Blue_17	10	2	3.19897	3.69897	NR	3.51727	-1.82444	Y	8.67429	9.26429	NR	9.06261	0.156702	N	/		Figure-1 and S2
2022-04a	MP010	hAEC_nasal	Omicron_BA.1_B.1.1.529	Post_treatment	daily	Methylene_Blue_17	10	3	2.69897	2.44897	NR	2.59172	-2	Y	8.42087	8.486	NR	8.45465	-0.545074	N	/		Figure-1 and S2
2022-04a	MP010	hAEC_nasal	Omicron_BA.1_B.1.1.529	Post_treatment	daily	Methylene_Blue_17	10	4	2.44897	2.69897	NR	2.59172	-1.75	Y	8.14664	8.58479	NR	8.41877	-0.0236346	N	/		Figure-1 and S2
2022-04a	MP010	hAEC_nasal	Omicron_BA.1_B.1.1.529	Post_treatment	daily	Methylene_Blue_17	10	5	below_titration_level	below_titration_level	NR	below_titration_level	#VALUE!	Y	7.58647	7.74288	NR	7.67168	-0.659176	N	/		Figure-1 and S2
2022-04a	MP010	hAEC_nasal	Omicron_BA.1_B.1.1.529	Post_treatment	daily	Methylene_Blue_17	10	6	below_titration_level	below_titration_level	NR	below_titration_level	#VALUE!	Y	NA	7.71114	NR	7.71114	-0.22208	N	/		Figure-1 and S2
2022-04a	MP010	hAEC_nasal	Omicron_BA.1_B.1.1.529	Post_treatment	daily	Methylene_Blue_17	10	7	below_titration_level	below_titration_level	NR	below_titration_level	#VALUE!	Y	NA	NA	NR	NA	NA	N	/		Figure-1 and S2
2022-04a	MP010	hAEC_nasal	Omicron_BA.1_B.1.1.529	Post_treatment	daily	Methylene_Blue_17	10	8	below_titration_level	below_titration_level	NR	below_titration_level	#VALUE!	Y	7.25691	7.6029	NR	7.46349	-0.906201	Y	/		Figure-1 and S2
2022-04a	MP010	hAEC_nasal	Omicron_BA.1_B.1.1.529	Post_treatment	Untreated	Mycophenolic_Acid_31	10	1	4.69897	4.44897	NR	4.59172	-0.25	N	8.23524	8.62115	NR	8.46972	0.0619818	N	/		Figure-1 and S2
2022-04a	MP010	hAEC_nasal	Omicron_BA.1_B.1.1.529	Post_treatment	daily	Mycophenolic_Acid_31	10	2	5.19897	4.94897	NR	5.09172	-0.25	N	8.96013	8.92034	NR	8.94069	0.0347812	N	/		Figure-1 and S2
2022-04a	MP010	hAEC_nasal	Omicron_BA.1_B.1.1.529	Post_treatment	daily	Mycophenolic_Acid_31	10	3	3.69897	3.94897	NR	3.84172	-0.75	Y	8.62414	8.65242	NR	8.63851	-0.36122	N	/		Figure-1 and S2
2022-04a	MP010	hAEC_nasal	Omicron_BA.1_B.1.1.529	Post_treatment	daily	Mycophenolic_Acid_31	10	4	3.44897	3.19897	NR	3.34172	-1	Y	8.65644	8.4586	NR	8.56869	0.126285	N	/		Figure-1 and S2
2022-04a	MP010	hAEC_nasal	Omicron_BA.1_B.1.1.529	Post_treatment	daily	Mycophenolic_Acid_31	10	5	3.19897	3.19897	NR	3.19897	-0.25	N	7.99941	NA	NR	7.99941	-0.331445	N	/		Figure-1 and S2
2022-04a	MP010	hAEC_nasal	Omicron_BA.1_B.1.1.529	Post_treatment	daily	Mycophenolic_Acid_31	10	6	3.69897	3.19897	NR	3.51727	-0.25	N	7.0649	NA	NR	7.0649	-0.868316	Y	/		Figure-1 and S2
2022-04a	MP010	hAEC_nasal	Omicron_BA.1_B.1.1.529	Post_treatment	daily	Mycophenolic_Acid_31	10	7	3.19897	3.19897	NR	3.19897	-0.892746	Y	NA	NA	NR	NA	NA	Y	/		Figure-1 and S2
2022-04a	MP010	hAEC_nasal	Omicron_BA.1_B.1.1.529	Post_treatment	daily	Mycophenolic_Acid_31	10	8	3.44897	3.19897	NR	3.34172	-1.25	Y	7.42566	7.50419	NR	7.4667	-0.902992	Y	/		Figure-1 and S2
2022-04a	MP010	hAEC_nasal	Omicron_BA.1_B.1.1.529	Post_treatment	Untreated	Remdesivir	10	1	4.69897	4.19897	NR	4.51727	-0.324445	N	8.45166	8.32268	NR	8.39194	-0.0157965	N	/		Figure-1 and S2
2022-04a	MP010	hAEC_nasal	Omicron_BA.1_B.1.1.529	Post_treatment	daily	Remdesivir	10	2	3.44897	4.19897	NR	3.96902	-1.37269	Y	7.80009	8.32773	NR	8.13955	-0.766362	Y	/		Figure-1 and S2
2022-04a	MP010	hAEC_nasal	Omicron_BA.1_B.1.1.529	Post_treatment	daily	Remdesivir	10	3	3.44897	3.69897	NR	3.59172	-1	Y	8.22356	7.77642	NR	8.05516	-0.944571	Y	/		Figure-1 and S2
2022-04a	MP010	hAEC_nasal	Omicron_BA.1_B.1.1.529	Post_treatment	daily	Remdesivir	10	4	3.44897	3.19897	NR	3.34172	-1	Y	7.42529	7.61144	NR	7.52827	-0.914141	Y	/		Figure-1 and S2
2022-04a	MP010	hAEC_nasal	Omicron_BA.1_B.1.1.529	Post_treatment	daily	Remdesivir	10	5	3.19897	3.44897	NR	3.34172	-0.107254	N	6.88609	6.47641	NR	6.72787	-1.60298	Y	/		Figure-1 and S2
2022-04a	MP010	hAEC_nasal	Omicron_BA.1_B.1.1.529	Post_treatment	daily	Remdesivir	10	6	3.19897	3.19897	NR	3.19897	-0.568301	N	NA	6.41898	NR	6.41898	-1.51424	Y	/		Figure-1 and S2
2022-04a	MP010	hAEC_nasal	Omicron_BA.1_B.1.1.529	Post_treatment	daily	Remdesivir	10	7	3.19897	3.19897	NR	3.19897	-0.892746	Y	NA	6.16407	NR	6.16407	-1.6153	Y	/		Figure-1 and S2
2022-04a	MP010	hAEC_nasal	Omicron_BA.1_B.1.1.529	Post_treatment	daily	Remdesivir	10	8	4.19897	4.19897	NR	4.19897	-0.392746	N	7.40669	7.53396	NR	7.47497	-0.894724	Y	/		Figure-1 and S2
2022-04a	MP010	hAEC_nasal	Omicron_BA.1_B.1.1.529	Post_treatment	Untreated	DMSO	/	1	4.69897	4.94897	NR	4.84172	/	/	8.4554	8.35419	NR	8.40774	/	/	/		Figure-1 and S2
2022-04a	MP010	hAEC_nasal	Omicron_BA.1_B.1.1.529	Post_treatment	daily	DMSO	/	2	5.44897	5.19897	NR	5.34172	/	/	9.09074	8.57756	NR	8.90591	/	/	/		Figure-1 and S2
2022-04a	MP010	hAEC_nasal	Omicron_BA.1_B.1.1.529	Post_treatment	daily	DMSO	/	3	4.44897	4.69897	NR	4.59172	/	/	8.99973	NA	NR	8.99973	/	/	/		Figure-1 and S2
2022-04a	MP010	hAEC_nasal	Omicron_BA.1_B.1.1.529	Post_treatment	daily	DMSO	/	4	4.44897	4.19897	NR	4.34172	/	/	8.43238	8.45221	NR	8.44241	/	/	/		Figure-1 and S2
2022-04a	MP010	hAEC_nasal	Omicron_BA.1_B.1.1.529	Post_treatment	daily	DMSO	/	5	3.44897	3.44897	NR	3.44897	/	/	8.35181	8.30884	NR	8.33085	/	/	/		Figure-1 and S2
2022-04a	MP010	hAEC_nasal	Omicron_BA.1_B.1.1.529	Post_treatment	daily	DMSO	/	6	3.44897	3.94897	NR	3.76727	/	/	8.01352	7.83462	NR	7.93322	/	/	/		Figure-1 and S2
2022-04a	MP010	hAEC_nasal	Omicron_BA.1_B.1.1.529	Post_treatment	daily	DMSO	/	7	3.94897	4.19897	NR	4.09172	/	/	NA	7.77936	NR	7.77936	/	/	/		Figure-1 and S2
2022-04a	MP010	hAEC_nasal	Omicron_BA.1_B.1.1.529	Post_treatment	daily	DMSO	/	8	4.69897	4.44897	NR	4.59172	/	/	8.26633	8.45312	NR	8.36969	/	/	/		Figure-1 and S2
2022-04b	Lab_prepared_Donor_793	hAEC_bronchial	Omicron_BA.1_B.1.1.529	Post_treatment	Untreated	Niclosamide	10	1	4.44897	4.94897	NR	4.76727	0.75	N	8.38798	7.07327	NR	8.1075	0.682964	N	/		Figure-3 and S2
2022-04b	Lab_prepared_Donor_793	hAEC_bronchial	Omicron_BA.1_B.1.1.529	Post_treatment	daily	Niclosamide	10	2	4.69897	4.19897	NR	4.51727	-0.824445	Y	7.77631	8.14773	NR	8.00057	-0.765922	Y	/		Figure-3 and S2
2022-04b	Lab_prepared_Donor_793	hAEC_bronchial	Omicron_BA.1_B.1.1.529	Post_treatment	daily	Niclosamide	10	3	4.94897	4.44897	NR	4.76727	-1.07444	Y	6.67169	7.59869	NR	7.34622	-0.319684	N	/		Figure-3 and S2
2022-04b	Lab_prepared_Donor_793	hAEC_bronchial	Omicron_BA.1_B.1.1.529	Post_treatment	daily	Niclosamide	10	4	2.94897	3.69897	NR	3.46902	-1.87269	Y	7.31929	6.68643	NR	7.10918	-1.06966	Y	/		Figure-3 and S2
2022-04b	Lab_prepared_Donor_793	hAEC_bronchial	Omicron_BA.1_B.1.1.529	Post_treatment	daily	Niclosamide	10	5	below_titration_level	below_titration_level	NR	below_titration_level	NR	N	7.5128	6.87794	NR	7.30232	0.133064	N	Toxic		Figure-3 and S2
2022-04b	Lab_prepared_Donor_793	hAEC_bronchial	Omicron_BA.1_B.1.1.529	Post_treatment	daily	Niclosamide	10	6	below_titration_level	below_titration_level	NR	below_titration_level	NR	N	7.47345	6.76924	NR	7.25073	-1.77974	Y	Toxic		Figure-3 and S2
2022-04b	Lab_prepared_Donor_793	hAEC_bronchial	Omicron_BA.1_B.1.1.529	Post_treatment	daily	Niclosamide	10	7	below_titration_level	below_titration_level	NR	below_titration_level	NR	N	7.03277	NA	NR	6.73174	-2.06271	Y	Toxic		Figure-3 and S2
2022-04b	Lab_prepared_Donor_793	hAEC_bronchial	Omicron_BA.1_B.1.1.529	Post_treatment	daily	Niclosamide	10	8	below_titration_level	below_titration_level	NR	below_titration_level	NR	N	7.70468	7.24788	NR	7.53376	-0.884707	Y	Toxic		Figure-3 and S2
2022-04b	Lab_prepared_Donor_793	hAEC_bronchial	Omicron_BA.1_B.1.1.529	Post_treatment	Untreated	Niclosamide	5	1	4.19897	3.94897	NR	4.09172	0.0744449	N	NA	7.54148	NR	7.24045	-0.184086	N	/		Figure-3 and S2
2022-04b	Lab_prepared_Donor_793	hAEC_bronchial	Omicron_BA.1_B.1.1.529	Post_treatment	daily	Niclosamide	5	2	3.69897	4.19897	NR	4.01727	-1.32444	Y	7.34816	7.78987	NR	7.6229	-1.14359	Y	/		Figure-3 and S2
2022-04b	Lab_prepared_Donor_793	hAEC_bronchial	Omicron_BA.1_B.1.1.529	Post_treatment	daily	Niclosamide	5	3	4.94897	3.44897	NR	4.66146	-1.18025	Y	7.09287	7.53457	NR	7.3676	-0.2983	N	/		Figure-3 and S2
2022-04b	Lab_prepared_Donor_793	hAEC_bronchial	Omicron_BA.1_B.1.1.529	Post_treatment	daily	Niclosamide	5	4	3.69897	3.19897	NR	3.51727	-1.82444	Y	NA	7.81537	NR	7.51434	-0.664504	N	/		Figure-3 and S2
2022-04b	Lab_prepared_Donor_793	hAEC_bronchial	Omicron_BA.1_B.1.1.529	Post_treatment	daily	Niclosamide	5	5	2.94897	3.69897	NR	3.46902	-0.872694	Y	7.64623	7.03568	NR	7.44043	0.271174	N	/		Figure-3 and S2
2022-04b	Lab_prepared_Donor_793	hAEC_bronchial	Omicron_BA.1_B.1.1.529	Post_treatment	daily	Niclosamide	5	6	2.44897	3.44897	NR	3.18933	-2.32794	Y	7.36742	7.26983	NR	7.32136	-1.70911	Y	/		Figure-3 and S2
2022-04b	Lab_prepared_Donor_793	hAEC_bronchial	Omicron_BA.1_B.1.1.529	Post_treatment	daily	Niclosamide	5	7	below_titration_level	2.94897	NR	2.94897	-2.24036	Y	7.12831	7.0931	NR	7.11106	-1.68338	Y	/		Figure-3 and S2
2022-04b	Lab_prepared_Donor_793	hAEC_bronchial	Omicron_BA.1_B.1.1.529	Post_treatment	daily	Niclosamide	5	8	2.69897	3.19897	NR	3.01727	-3.17206	Y	7.47998	7.53526	NR	7.5085	-0.909965	Y	/		Figure-3 and S2
2022-04b	Lab_prepared_Donor_793	hAEC_bronchial	Omicron_BA.1_B.1.1.529	Post_treatment	Untreated	Remdesivir	10	1	3.19897	3.44897	NR	3.34172	-0.675555	N	7.63688	7.47282	NR	7.56255	0.138014	N	/		Figure-3 and S2
2022-04b	Lab_prepared_Donor_793	hAEC_bronchial	Omicron_BA.1_B.1.1.529	Post_treatment	daily	Remdesivir	10	2	3.69897	4.19897	NR	4.01727	-1.32444	Y	7.78613	8.70199	NR	8.45071	-0.31578	N	/		Figure-3 and S2
2022-04b	Lab_prepared_Donor_793	hAEC_bronchial	Omicron_BA.1_B.1.1.529	Post_treatment	daily	Remdesivir	10	3	3.94897	2.44897	NR	3.66146	-2.18025	Y	8.01092	7.33958	NR	7.7938	0.127896	N	/		Figure-3 and S2
2022-04b	Lab_prepared_Donor_793	hAEC_bronchial	Omicron_BA.1_B.1.1.529	Post_treatment	daily	Remdesivir	10	4	2.44897	below_titration_level	NR	2.44897	-2.89275	Y	7.4803	NA	NR	7.17927	-0.999576	Y	/		Figure-3 and S2
2022-04b	Lab_prepared_Donor_793	hAEC_bronchial	Omicron_BA.1_B.1.1.529	Post_treatment	daily	Remdesivir	10	5	below_titration_level	below_titration_level	NR	below_titration_level	below_titration_level	Y	7.23598	7.11183	NR	7.17833	0.00907372	N	/		Figure-3 and S2
2022-04b	Lab_prepared_Donor_793	hAEC_bronchial	Omicron_BA.1_B.1.1.529	Post_treatment	daily	Remdesivir	10	6	below_titration_level	below_titration_level	NR	below_titration_level	below_titration_level	Y	7.61602	6.6809	NR	7.36269	-1.66778	Y	/		Figure-3 and S2
2022-04b	Lab_prepared_Donor_793	hAEC_bronchial	Omicron_BA.1_B.1.1.529	Post_treatment	daily	Remdesivir	10	7	below_titration_level	below_titration_level	NR	below_titration_level	below_titration_level	Y	6.40771	6.7064	NR	6.58224	-2.2122	Y	/		Figure-3 and S2
2022-04b	Lab_prepared_Donor_793	hAEC_bronchial	Omicron_BA.1_B.1.1.529	Post_treatment	daily	Remdesivir	10	8	below_titration_level	below_titration_level	NR	below_titration_level	below_titration_level	Y	6.02312	5.39776	NR	5.81444	-2.60402	Y	/		Figure-3 and S2
2022-04b	Lab_prepared_Donor_793	hAEC_bronchial	Omicron_BA.1_B.1.1.529	Post_treatment	Untreated	DMSO	/	1	4.19897	3.69897	NR	4.01727	/	/	7.3469	7.49037	NR	7.42454	/	/	/		Figure-3 and S2
2022-04b	Lab_prepared_Donor_793	hAEC_bronchial	Omicron_BA.1_B.1.1.529	Post_treatment	daily	DMSO	/	2	5.19897	5.44897	NR	5.34172	/	/	8.46342	8.94326	NR	8.76649	/	/	/		Figure-3 and S2
2022-04b	Lab_prepared_Donor_793	hAEC_bronchial	Omicron_BA.1_B.1.1.529	Post_treatment	daily	DMSO	/	3	5.69897	5.94897	NR	5.84172	/	/	NA	7.96693	NR	7.6659	/	/	/		Figure-3 and S2
2022-04b	Lab_prepared_Donor_793	hAEC_bronchial	Omicron_BA.1_B.1.1.529	Post_treatment	daily	DMSO	/	4	5.19897	5.44897	NR	5.34172	/	/	8.4069	7.6693	NR	8.17885	/	/	/		Figure-3 and S2
2022-04b	Lab_prepared_Donor_793	hAEC_bronchial	Omicron_BA.1_B.1.1.529	Post_treatment	daily	DMSO	/	5	4.44897	4.19897	NR	4.34172	/	/	NA	7.47028	NR	7.16925	/	/	/		Figure-3 and S2
2022-04b	Lab_prepared_Donor_793	hAEC_bronchial	Omicron_BA.1_B.1.1.529	Post_treatment	daily	DMSO	/	6	5.69897	5.19897	NR	5.51727	/	/	8.87851	9.14282	NR	9.03047	/	/	/		Figure-3 and S2
2022-04b	Lab_prepared_Donor_793	hAEC_bronchial	Omicron_BA.1_B.1.1.529	Post_treatment	daily	DMSO	/	7	5.44897	4.44897	NR	5.18933	/	/	8.86383	8.71182	NR	8.79444	/	/	/		Figure-3 and S2
2022-04b	Lab_prepared_Donor_793	hAEC_bronchial	Omicron_BA.1_B.1.1.529	Post_treatment	daily	DMSO	/	8	6.44897	5.44897	NR	6.18933	/	/	8.53701	8.25489	NR	8.41847	/	/	/		Figure-3 and S2

## Sheet: Sheet2
Niclosamide	4.94897	4.44897		88914	28117.1		58515.5		4.76727		0.425555			1
Niclosamide	4.19897	4.94897		15811.4	88914		52362.7		4.71902		-0.548249			2
Niclosamide	3.94897	3.44897		8891.4	2811.71		5851.55		3.76727		-1.45175			3
Niclosamide	2.69897	2.94897		500	889.14		694.57		2.84172		-1.5			4
Niclosamide	below_titration_level	below_titration_level		#VALUE!	#VALUE!		#VALUE!		#VALUE!		#VALUE!			5
Niclosamide	below_titration_level	below_titration_level		#VALUE!	#VALUE!		#VALUE!		#VALUE!		#VALUE!			6
Niclosamide	below_titration_level	below_titration_level		#VALUE!	#VALUE!		#VALUE!		#VALUE!		#VALUE!			7
Niclosamide	below_titration_level	below_titration_level		#VALUE!	#VALUE!		#VALUE!		#VALUE!		#VALUE!			8
Niclosamide	5.19897	4.19897		158114	15811.4		86962.6		4.93933		0.597617			1
Niclosamide	3.94897	5.19897		8891.4	158114		83502.6		4.9217		-0.345571			2
Niclosamide	3.44897	3.44897		2811.71	2811.71		2811.71		3.44897		-1.77005			3
Niclosamide	3.19897	3.94897		1581.14	8891.4		5236.27		3.71902		-0.622694			4
Niclosamide	3.19897	3.44897		1581.14	2811.71		2196.42		3.34172		-1.75			5
Niclosamide	3.44897	3.19897		2811.71	1581.14		2196.42		3.34172		-1.25			6
Niclosamide	2.69897	3.94897		500	8891.4		4695.7		3.6717		-2.54732			7
Niclosamide	2.94897	3.44897		889.14	2811.71		1850.42		3.26727		-1.6817			8
Niclosamide	4.44897	4.44897		28117.1	28117.1		28117.1		4.44897		0.107254			1
Niclosamide	5.19897	4.44897		158114	28117.1		93115.5		4.96902		-0.298249			2
Niclosamide	3.44897	3.94897		2811.71	8891.4		5851.55		3.76727		-1.45175			3
Niclosamide	4.44897	3.94897		28117.1	8891.4		18504.2		4.26727		-0.0744449			4
Niclosamide	5.19897	4.69897		158114	50000		104057		5.01727		-0.0744449			5
Niclosamide	5.19897	4.44897		158114	28117.1		93115.5		4.96902		0.377306			6
Niclosamide	3.69897	4.44897		5000	28117.1		16558.5		4.21902		-2			7
Niclosamide	3.94897	4.19897		8891.4	15811.4		12351.4		4.09172		-0.857254			8
Niclosamide	4.44897	4.69897		28117.1	50000		39058.5		4.59172		0.25			1
Niclosamide	3.69897	4.19897		5000	15811.4		10405.7		4.01727		-1.25			2
Niclosamide	3.69897	4.19897		5000	15811.4		10405.7		4.01727		-1.20175			3
Niclosamide	3.19897	3.19897		1581.14	1581.14		1581.14		3.19897		-1.14275			4
Niclosamide	5.94897	4.69897		889140	50000		469570		5.6717		0.579984			5
Niclosamide	5.19897	4.69897		158114	50000		104057		5.01727		0.425555			6
Niclosamide	3.94897	4.19897		8891.4	15811.4		12351.4		4.09172		-2.12731			7
Niclosamide	4.19897	4.19897		15811.4	15811.4		15811.4		4.19897		-0.75			8
Remdesivir	4.44897	5.19897		28117.1	158114		93115.5		4.96902		0.627306			1
Remdesivir	3.44897	3.94897		2811.71	8891.4		5851.55		3.76727		-1.5			2
Remdesivir	2.94897	3.19897		889.14	1581.14		1235.14		3.09172		-2.12731			3
Remdesivir	3.44897	3.19897		2811.71	1581.14		2196.42		3.34172		-1			4
Remdesivir	below_titration_level	below_titration_level		#VALUE!	#VALUE!		#VALUE!		#VALUE!		#VALUE!			5
Remdesivir	below_titration_level	below_titration_level		#VALUE!	#VALUE!		#VALUE!		#VALUE!		#VALUE!			6
Remdesivir	below_titration_level	below_titration_level		#VALUE!	#VALUE!		#VALUE!		#VALUE!		#VALUE!			7
Remdesivir	below_titration_level	below_titration_level		#VALUE!	#VALUE!		#VALUE!		#VALUE!		#VALUE!			8
DMSO	4.44897	4.19897		28117.1	15811.4		21964.2		4.34172					1
DMSO	5.44897	4.94897		281171	88914		185042		5.26727					2
DMSO	5.44897	4.69897		281171	50000		165585		5.21902					3
DMSO	4.19897	4.44897		15811.4	28117.1		21964.2		4.34172					4
DMSO	5.19897	4.94897		158114	88914		123514		5.09172					5
DMSO	4.69897	4.44897		50000	28117.1		39058.5		4.59172					6
DMSO	5.69897	6.44897		500000	2.81171e+06		1.65585e+06		6.21902					7
DMSO	4.94897	4.94897		88914	88914		88914		4.94897					8
